# Supplementary material for: Deep sequencing of small RNAs specifically associated with Arabidopsis AGO1 and AGO4 uncovers new AGO functions
Source: Plant J. 2011 May 10;67(2):292–304. doi: 10.1111/j.1365-313X.2011.04594.x (PMC3135789; doi:10.1111/j.1365-313X.2011.04594.x)
Supplement: Supplementary file 3 [file tpj0067-0292-SD3.xls]

## Sheet: Table S1
Table S1. Relative abundance of AGO1/4 proteins in different organs.
	flowers			leaves	roots
AGO1	100		AGO1	100	77.4415
AGO4	7.5		AGO4	37.2482	53.7604
The AGO1 abundance in flowers and leaves was set to 100.

## Sheet: Table S2
Table S2. Summary of smRNA datasets from various samples
Samples		Raw reads	Trimmed reads	Total 19-28 nt smRNAs	Total matched 19-28 nt smRNAs	% of total mapped smRNAs	Non-redundant 19-28 nt smRNAs	Non-redundant matched 19-28 nt smRNAs	Mapped ncRNA
									tRNA	rRNA	snoRNA	snRNA	total %
Unfractionated	flowers	5791878	5790927	4957042	4152514	0.8377	2655273	1988871	44271	163922	1401	1095	0.0507377
	leaves	6203279	6201764	4998321	4142545	0.8288	2318668	1699654	92554	303567	1148	954	0.09613
	roots	5831429	5830794	3474184	2831715	0.8151	1482148	997421	105157	321964	303	583	0.151148
	seedlings	6025047	6015152	5399265	4551323	0.8429	1494499	1029033	101909	880328	3094	2434	0.217028
AGO1-IP	flowers	2941671	2929273	2629691	2219526	0.844025	884609	636545	6650	5159	361	278	0.0056084
	roots	4603146	4512824	2930561	2410580	0.822566	544187	339992	11036	24354	1489	672	0.0155776
AGO1-TSP	flowers	5105111	5049119	4000470	3450723	0.8626	969585	676360	28756	155917	8953	866	0.0563627
	leaves	3277964	3191738	2786268	2415540	0.8669	470221	328512	1719	13962	510	390	0.0068643
	roots	4603146	4512824	2544588	2124028	0.8347	557373	321725	41105	93277	212342	2566	0.164447
	seedlings	5246757	5237387	4845886	4301916	0.8877	750727	549111	18595	30571	22026	1930	0.0169975
AGO4-TSP	flowers	4904253	4887528	4112230	3412203	0.8297	2171045	1568621	2655	22834	898	177	0.007785
	leaves	4738264	4638762	3885991	3092252	0.7957	1999174	1369395	348	6459	762	122	0.00248718
	roots	4887386	4781749	3741619	3042464	0.8131	1816392	1244776	1737	122567	1726	833	0.0416975
	seedlings	4565659	4541454	4233673	2431242	0.5742	2326726	1129832	377	6430	141	106	0.0029014
Summary of smRNAs with perfect genomic matches.
Samples		Total smRNAs										Non-redundant smRNAs
		19 nt	20 nt	21 nt	22 nt	23 nt	24 nt	25 nt	26 nt	27 nt	28 nt	19 nt	20 nt	21 nt	22 nt	23 nt	24 nt	25 nt	26 nt	27 nt	28 nt
Unfractionated	flowers	139834	241167	518472	386576	586238	2121928	79310	42377	25234	11378	48357	69766	161353	200813	394983	1057540	32073	11319	7878	4789
	leaves	211731	370342	662540	415202	594396	1537113	153681	106351	63223	27966	47003	62125	136426	159432	350781	863331	38632	19196	14165	8563
	roots	299050	274152	343917	241537	507256	993027	80063	50611	29253	12849	22629	30029	67187	63088	261814	523618	17488	5745	3866	1957
	seedlings	185353	457400	774547	601787	617086	1036181	330869	251191	189838	107071	26353	45237	92007	95089	186343	482190	38309	26054	21302	16149
AGO1-IP	flowers	78554	300379	1093102	322663	91430	329722	2861	588	212	15	34243	61721	155699	140398	67522	173966	2468	384	130	14
	roots	118112	637206	1111172	248346	90554	187664	8011	4951	3142	1422	15329	28311	89639	46975	57624	92221	4806	2492	1716	879
AGO1-TSP	flowers	203523	440632	1586750	430601	160678	515438	57762	42686	11551	1102	38458	64603	159386	151548	73767	176573	6628	3401	1713	283
	leaves	71429	521227	1295979	224986	55300	241439	3530	1650	0	0	11368	25185	93185	84365	35337	76092	2127	853	0	0
	roots	279541	426847	517153	237685	167498	273569	84288	67095	46310	24042	16283	20128	43686	31555	50397	134755	10331	6324	4899	3367
	seedlings	165534	1391525	1690062	411799	129404	448916	24722	19980	16155	3819	16557	35156	120265	94807	70753	197484	7599	3127	2314	1049
AGO4-TSP	flowers	55177	55672	70753	94308	302450	2774828	40231	12365	5674	745	31541	30371	38875	69430	205922	1158438	29032	3024	1581	407
	leaves	28723	34023	44683	91577	277674	2575664	35806	3150	769	183	20236	21962	31280	63800	183058	1017466	28282	2487	670	154
	roots	115268	112235	122190	159486	343644	1941241	105426	68519	54234	20221	35368	36603	46609	76719	197027	794294	36740	9983	7407	4026
	seedlings	18352	30138	37787	63711	202122	2023062	50821	3550	1569	130	10384	13624	22854	44568	136239	861766	38130	1623	543	101
TSP, two-step purification

## Sheet: Table S3
Table S3. Specificity of AGO1- and AGO4-preferred 24-nt smRNAs
	21-nt smRNA region	22-nt smRNA region	23-nt smRNA region	24-nt smRNA region
AGO1-preferred 21-nt smRNA	0.9984	0.0004	0	0.0012
AGO4-preferred 21-nt smRNA	0.004	0	0	0.996
AGO1-preferred 24-nt smRNA	0.013	0.001	0.0001	0.9856
AGO4-preferred 24-nt smRNA	0	0	2e-05	0.99998

## Sheet: Table S4
Table S4. Expression profiles of known miRNAs
Normalized clone number (reads per million, rpm) of known miRNAs were listed.
ID	Sequence	Length (nt)	Flowers_AGO1_TSP	Leaves_AGO1_TSP	Roots_AGO1_TSP	Seedlings_AGO1_TSP	Flowers_AGO4_TSP	Leaves_AGO4_TSP	Roots_AGO4_TSP	Seedlings_AGO4_TSP
ath-miR156a	UGACAGAAGAGAGUGAGCAC	20	231.26	394.12	55.56	6744.26	10.55	1.29	0.99	68.28
ath-miR156b	UGACAGAAGAGAGUGAGCAC	20	231.26	394.12	55.56	6744.26	10.55	1.29	0.99	68.28
ath-miR156c	UGACAGAAGAGAGUGAGCAC	20	231.26	394.12	55.56	6744.26	10.55	1.29	0.99	68.28
ath-miR156d	UGACAGAAGAGAGUGAGCAC	20	231.26	394.12	55.56	6744.26	10.55	1.29	0.99	68.28
ath-miR156e	UGACAGAAGAGAGUGAGCAC	20	231.26	394.12	55.56	6744.26	10.55	1.29	0.99	68.28
ath-miR156f	UGACAGAAGAGAGUGAGCAC	20	231.26	394.12	55.56	6744.26	10.55	1.29	0.99	68.28
ath-miR156g	CGACAGAAGAGAGUGAGCAC	20	0.29	0.41	0	8.14	0	0	0	0
ath-miR156h	UGACAGAAGAAAGAGAGCAC	20	78.24	0.83	0	0.93	3.22	0	0	0
ath-miR157a	UUGACAGAAGAUAGAGAGCAC	21	193.58	1889.45	3.77	8383.78	5.28	4.2	0	51
ath-miR157b	UUGACAGAAGAUAGAGAGCAC	21	193.58	1889.45	3.77	8383.78	5.28	4.2	0	51
ath-miR157c	UUGACAGAAGAUAGAGAGCAC	21	193.58	1889.45	3.77	8383.78	5.28	4.2	0	51
ath-miR157d	UGACAGAAGAUAGAGAGCAC	20	10.72	48.02	0	238.04	0.88	0	0	0.41
ath-miR158a	UCCCAAAUGUAGACAAAGCA	20	47712.3	165831	76412.2	264678	1302.42	753.52	1019.92	2125.34
ath-miR158b	CCCCAAAUGUAGACAAAGCA	20	151.27	350.65	366.29	1252.71	2.64	1.62	4.27	6.58
ath-miR159a	UUUGGAUUGAAGGGAGCUCUA	21	57682.2	86033.1	21981	29017.3	396.53	122.89	156.78	167.41
ath-miR159b	UUUGGAUUGAAGGGAGCUCUU	21	31484.6	127054	16320.5	27944.3	293.37	129.04	143.31	210.6
ath-miR159c	UUUGGAUUGAAGGGAGCUCCU	21	58.25	197.47	38.14	22.55	0.59	0.32	0.99	0.41
ath-miR160a	UGCCUGGCUCCCUGUAUGCCA	21	2793.93	3277.96	2115.33	4661.92	35.75	9.38	18.74	27.56
ath-miR160b	UGCCUGGCUCCCUGUAUGCCA	21	2793.93	3277.96	2115.33	4661.92	35.75	9.38	18.74	27.56
ath-miR160c	UGCCUGGCUCCCUGUAUGCCA	21	2793.93	3277.96	2115.33	4661.92	35.75	9.38	18.74	27.56
ath-miR161.1	UGAAAGUGACUACAUCGGGGU	21	5019.85	10380.8	5472.64	7452.32	61.84	29.75	57.19	54.71
ath-miR161.2	UCAAUGCAUUGAAAGUGACUA	21	5266.47	3391.4	3569.18	13697.7	119.87	13.91	17.09	88.85
ath-miR162a	UCGAUAAACCUCUGCAUCCAG	21	1981.92	3648.07	1193.96	1580.7	30.19	5.5	10.52	9.87
ath-miR162b	UCGAUAAACCUCUGCAUCCAG	21	1981.92	3648.07	1193.96	1580.7	30.19	5.5	10.52	9.87
ath-miR163	UUGAAGAGGACUUGGAACUUCGAU	24	57355	58239.1	7458.03	40046.7	208.96	127.42	63.44	100.36
ath-miR164a	UGGAGAAGCAGGGCACGUGCA	21	1139.19	921.54	479.75	1089.06	17.88	1.29	7.56	6.58
ath-miR164b	UGGAGAAGCAGGGCACGUGCA	21	1139.19	921.54	479.75	1089.06	17.88	1.29	7.56	6.58
ath-miR164c	UGGAGAAGCAGGGCACGUGCG	21	9.27	23.6	5.65	30.45	0.29	0	0	0
ath-miR165a	UCGGACCAGGCUUCAUCCCCC	21	30258.8	20269.7	8135.52	21611	322.97	36.22	195.57	143.55
ath-miR165b	UCGGACCAGGCUUCAUCCCCC	21	30258.8	20269.7	8135.52	21611	322.97	36.22	195.57	143.55
ath-miR166a	UCGGACCAGGCUUCAUUCCCC	21	88850.1	64800.8	17563.9	47970.9	1165.26	110.28	368.46	371.84
ath-miR166b	UCGGACCAGGCUUCAUUCCCC	21	88850.1	64800.8	17563.9	47970.9	1165.26	110.28	368.46	371.84
ath-miR166c	UCGGACCAGGCUUCAUUCCCC	21	88850.1	64800.8	17563.9	47970.9	1165.26	110.28	368.46	371.84
ath-miR166d	UCGGACCAGGCUUCAUUCCCC	21	88850.1	64800.8	17563.9	47970.9	1165.26	110.28	368.46	371.84
ath-miR166e	UCGGACCAGGCUUCAUUCCCC	21	88850.1	64800.8	17563.9	47970.9	1165.26	110.28	368.46	371.84
ath-miR166f	UCGGACCAGGCUUCAUUCCCC	21	88850.1	64800.8	17563.9	47970.9	1165.26	110.28	368.46	371.84
ath-miR166g	UCGGACCAGGCUUCAUUCCCC	21	88850.1	64800.8	17563.9	47970.9	1165.26	110.28	368.46	371.84
ath-miR167a	UGAAGCUGCCAGCAUGAUCUA	21	7586.86	7182.29	1103.57	15589.5	189.03	6.47	8.87	98.31
ath-miR167b	UGAAGCUGCCAGCAUGAUCUA	21	7586.86	7182.29	1103.57	15589.5	189.03	6.47	8.87	98.31
ath-miR167c	UAAGCUGCCAGCAUGAUCUUG	21	3.77	10.35	359.7	444.69	0.29	1.94	3.94	0.82
ath-miR167d	UGAAGCUGCCAGCAUGAUCUGG	22	159.1	1352.09	7.06	1279.44	2.34	1.29	0.66	6.17
ath-miR168a	UCGCUUGGUGCAGGUCGGGAA	21	1172.52	1855.91	419.02	1406.59	14.95	2.91	10.52	7.82
ath-miR168b	UCGCUUGGUGCAGGUCGGGAA	21	1172.52	1855.91	419.02	1406.59	14.95	2.91	10.52	7.82
ath-miR169a	CAGCCAAGGAUGACUUGCCGA	21	18.84	98.94	110.64	436.32	0.88	0	0	0.82
ath-miR169b	CAGCCAAGGAUGACUUGCCGG	21	15.07	13.25	129.94	225.72	0.29	0	0.66	0.41
ath-miR169c	CAGCCAAGGAUGACUUGCCGG	21	15.07	13.25	129.94	225.72	0.29	0	0.66	0.41
ath-miR169d	UGAGCCAAGGAUGACUUGCCG	21	36.8	36.02	35.31	31.85	0.29	0	0	0
ath-miR169e	UGAGCCAAGGAUGACUUGCCG	21	36.8	36.02	35.31	31.85	0.29	0	0	0
ath-miR169f	UGAGCCAAGGAUGACUUGCCG	21	36.8	36.02	35.31	31.85	0.29	0	0	0
ath-miR169g	UGAGCCAAGGAUGACUUGCCG	21	36.8	36.02	35.31	31.85	0.29	0	0	0
ath-miR169g*	UCCGGCAAGUUGACCUUGGCU	21	0	0	0	0.23	0	0	0	0
ath-miR169h	UAGCCAAGGAUGACUUGCCUG	21	5.22	130.82	106.4	87.17	0.59	0.32	0.33	0.82
ath-miR169i	UAGCCAAGGAUGACUUGCCUG	21	5.22	130.82	106.4	87.17	0.59	0.32	0.33	0.82
ath-miR169j	UAGCCAAGGAUGACUUGCCUG	21	5.22	130.82	106.4	87.17	0.59	0.32	0.33	0.82
ath-miR169k	UAGCCAAGGAUGACUUGCCUG	21	5.22	130.82	106.4	87.17	0.59	0.32	0.33	0.82
ath-miR169l	UAGCCAAGGAUGACUUGCCUG	21	5.22	130.82	106.4	87.17	0.59	0.32	0.33	0.82
ath-miR169m	UAGCCAAGGAUGACUUGCCUG	21	5.22	130.82	106.4	87.17	0.59	0.32	0.33	0.82
ath-miR169n	UAGCCAAGGAUGACUUGCCUG	21	5.22	130.82	106.4	87.17	0.59	0.32	0.33	0.82
ath-miR170	UGAUUGAGCCGUGUCAAUAUC	21	146.64	47.19	0.94	208.51	3.52	0	0	2.06
ath-miR171a	UGAUUGAGCCGCGCCAAUAUC	21	2516.88	427.24	1.41	1488.42	33.41	0.32	0	9.46
ath-miR171b	UUGAGCCGUGCCAAUAUCACG	21	852.29	368.04	177.49	525.12	11.14	0.32	1.31	5.76
ath-miR171c	UUGAGCCGUGCCAAUAUCACG	21	852.29	368.04	177.49	525.12	11.14	0.32	1.31	5.76
ath-miR172a	AGAAUCUUGAUGAUGCUGCAU	21	6443.04	3124.79	646.89	1237.6	199	71.47	51.28	32.08
ath-miR172b	AGAAUCUUGAUGAUGCUGCAU	21	6443.04	3124.79	646.89	1237.6	199	71.47	51.28	32.08
ath-miR172b*	GCAGCACCAUUAAGAUUCAC	20	0.58	0	1.88	0.93	0	0.32	0	0
ath-miR172c	AGAAUCUUGAUGAUGCUGCAG	21	3312.37	48.85	1034.36	41.61	133.06	2.59	41.09	0.82
ath-miR172d	AGAAUCUUGAUGAUGCUGCAG	21	3312.37	48.85	1034.36	41.61	133.06	2.59	41.09	0.82
ath-miR172e	GGAAUCUUGAUGAUGCUGCAU	21	183.44	21.94	140.3	41.61	2.93	0.97	9.53	2.06
ath-miR173	UUCGCUUGCAGAGAGAAAUCAC	22	4034.25	5074.26	4643.08	10201.8	67.41	15.2	26.62	41.54
ath-miR319a	UUGGACUGAAGGGAGCUCCCU	21	23671.7	6428	841.33	5122.18	254.97	15.2	8.22	36.2
ath-miR319b	UUGGACUGAAGGGAGCUCCCU	21	23671.7	6428	841.33	5122.18	254.97	15.2	8.22	36.2
ath-miR319c	UUGGACUGAAGGGAGCUCCUU	21	914.89	609.81	244.82	345.66	5.28	0.97	1.64	2.06
ath-miR390a	AAGCUCAGGAGGGAUAGCGCC	21	210.39	101.43	145.01	459.33	562.41	26.52	56.21	164.53
ath-miR390b	AAGCUCAGGAGGGAUAGCGCC	21	210.39	101.43	145.01	459.33	562.41	26.52	56.21	164.53
ath-miR391	UUCGCAGGAGAGAUAGCGCCA	21	58.83	111.36	0	47.19	3.52	0.65	0	0
ath-miR393a	UCCAAAGGGAUCGCAUUGAUCC	22	1180.34	1912.63	295.67	2219.49	26.38	0.65	1.97	17.28
ath-miR393b	UCCAAAGGGAUCGCAUUGAUCC	22	1180.34	1912.63	295.67	2219.49	26.38	0.65	1.97	17.28
ath-miR394a	UUGGCAUUCUGUCCACCUCC	20	5860.84	1446.48	384.65	2011.91	84.41	1.94	2.96	8.23
ath-miR394b	UUGGCAUUCUGUCCACCUCC	20	5860.84	1446.48	384.65	2011.91	84.41	1.94	2.96	8.23
ath-miR395a	CUGAAGUGUUUGGGGGAACUC	21	146.93	588.28	388.89	111.58	0.59	0.32	2.96	2.88
ath-miR395b	CUGAAGUGUUUGGGGGGACUC	21	76.22	412.75	470.81	98.33	0.88	2.59	6.25	0
ath-miR395c	CUGAAGUGUUUGGGGGGACUC	21	76.22	412.75	470.81	98.33	0.88	2.59	6.25	0
ath-miR395d	CUGAAGUGUUUGGGGGAACUC	21	146.93	588.28	388.89	111.58	0.59	0.32	2.96	2.88
ath-miR395e	CUGAAGUGUUUGGGGGAACUC	21	146.93	588.28	388.89	111.58	0.59	0.32	2.96	2.88
ath-miR395f	CUGAAGUGUUUGGGGGGACUC	21	76.22	412.75	470.81	98.33	0.88	2.59	6.25	0
ath-miR396a	UUCCACAGCUUUCUUGAACUG	21	1679.66	7249.77	2471.73	5371.14	19.34	15.85	20.38	37.84
ath-miR396b	UUCCACAGCUUUCUUGAACUU	21	8568.69	10170.5	2438.77	9582.55	135.69	17.79	44.04	68.28
ath-miR397a	UCAUUGAGUGCAGCGUUGAUG	21	35.64	0	0	19.76	0	0	0	0.82
ath-miR397b	UCAUUGAGUGCAUCGUUGAUG	21	162.58	3.73	0	303.59	0	0	0	0
ath-miR398a	UGUGUUCUCAGGUCACCCCUU	21	4.06	21.11	2.82	8.83	0	0	0	0.41
ath-miR398b	UGUGUUCUCAGGUCACCCCUG	21	139.97	97.29	2.35	231.99	1.47	0	0	6.58
ath-miR398c	UGUGUUCUCAGGUCACCCCUG	21	139.97	97.29	2.35	231.99	1.47	0	0	6.58
ath-miR399a	UGCCAAAGGAGAUUUGCCCUG	21	34.2	2.9	0.47	27.2	0	0.32	0	0.41
ath-miR399b	UGCCAAAGGAGAGUUGCCCUG	21	408.9	38.5	43.31	129.71	2.05	0	0.33	0.82
ath-miR399c	UGCCAAAGGAGAGUUGCCCUG	21	408.9	38.5	43.31	129.71	2.05	0	0.33	0.82
ath-miR399d	UGCCAAAGGAGAUUUGCCCCG	21	26.95	0.41	0	29.29	0	0	0	0.41
ath-miR399e	UGCCAAAGGAGAUUUGCCUCG	21	0.58	0	0	0	0	0	0	0
ath-miR399f	UGCCAAAGGAGAUUUGCCCGG	21	103.75	7.45	2.35	225.25	0	0	0	2.06
ath-miR400	UAUGAGAGUAUUAUAAGUCAC	21	395.57	5594.23	1002.35	9450.05	8.79	5.17	13.15	67.87
ath-miR402	UUCGAGGCCUAUUAAACCUCUG	22	9.27	9.11	1.88	8.83	0	0	0	0
ath-miR403	UUAGAUUCACGCACAAACUCG	21	900.4	2110.1	1068.73	2189.51	21.1	8.08	16.76	26.33
ath-miR405a	AUGAGUUGGGUCUAACCCAUAACU	24	0	0	0	0	0.88	0	0	0.41
ath-miR405b	AUGAGUUGGGUCUAACCCAUAACU	24	0	0	0	0	0.88	0	0	0.41
ath-miR405d	AUGAGUUGGGUCUAACCCAUAACU	24	0	0	0	0	0.88	0	0	0.41
ath-miR406	UAGAAUGCUAUUGUAAUCCAG	21	0	0.41	0	0	0	0	0	0
ath-miR408	AUGCACUGCCUCUUCCCUGGC	21	896.92	13.25	7.06	684.35	10.84	0	0.33	16.45
ath-miR447a	UUGGGGACGAGAUGUUUUGUUG	22	157.07	129.58	31.07	50.21	1.47	1.29	0.33	0.82
ath-miR447b	UUGGGGACGAGAUGUUUUGUUG	22	157.07	129.58	31.07	50.21	1.47	1.29	0.33	0.82
ath-miR447c	UUGGGGACGACAUCUUUUGUUG	22	0	0	0	0	0	0	0	0
ath-miR472	UUUUUCCUACUCCGCCCAUACC	22	263.13	138.69	112.05	252.45	5.28	4.85	4.27	4.11
ath-miR771	UGAGCCUCUGUGGUAGCCCUCA	22	110.41	0.41	0.47	0.46	2.05	0	0	0
ath-miR773	UUUGCUUCCAGCUUUUGUCUC	21	48.69	35.6	140.3	58.35	1.17	0.97	0.66	0.41
ath-miR774	UUGGUUACCCAUAUGGCCAUC	21	10.14	0.83	2.35	1.16	0	0	0	0
ath-miR775	UUCGAUGUCUAGCAGUGCCA	20	274.15	385.84	271.65	879.15	8.21	0.97	4.6	8.64
ath-miR776	UCUAAGUCUUCUAUUGAUGUU	21	6.38	0	0	0	0	0	0	0
ath-miR777	UACGCAUUGAGUUUCGUUGCUU	22	41.73	52.58	16.01	53.7	0.29	0	0	0
ath-miR778	UGGCUUGGUUUAUGUACACCG	21	4.64	0	0	0	0	0	0	0
ath-miR779.1	UUCUGCUAUGUUGCUGCUCAU	21	0.29	0	0.47	2.79	0	0	0	0
ath-miR779.2	UGAUUGGAAAUUUCGUUGACU	21	53.61	29.39	32.01	10.69	0.59	0.32	0.33	0.82
ath-miR780.1	UCUAGCAGCUGUUGAGCAGGU	21	229.52	0.41	1.41	0.23	8.5	0	0	0
ath-miR780.2	UUCUUCGUGAAUAUCUGGCAU	21	2970.12	7.87	5.18	3.02	47.18	0.32	0	0.41
ath-miR781	UUAGAGUUUUCUGGAUACUUA	21	53.9	73.28	35.31	115.07	0.88	0	0.33	0
ath-miR782	ACAAACACCUUGGAUGUUCUU	21	0.29	0.41	0	0.7	0	0	0	0
ath-miR783	AAGCUUUGCUCGUUCAUGUUC	21	0	0	0	0	0	0.32	0	0
ath-miR822	UGCGGGAAGCAUUUGCACAUG	21	98.82	291.03	1097.45	647.86	1.47	10.03	14.79	2.06
ath-miR823	UGGGUGGUGAUCAUAUAAGAU	21	371.81	1002.68	322.5	875.9	4.69	3.56	2.3	16.45
ath-miR824	UAGACCAUUUGUGAGAAGGGA	21	607.12	761.33	894.06	2220.42	22.27	3.88	15.45	12.75
ath-miR825	UUCUCAAGAAGGUGCAUGAAC	21	63.18	274.47	2.35	348.92	0.59	0.97	0	3.29
ath-miR826	UAGUCCGGUUUUGGAUACGUG	21	9.85	0.41	0	0.46	0	0	0	0
ath-miR827	UUAGAUGACCAUCAACAAACU	21	270.67	142.41	9.42	339.62	4.4	0.32	0.33	8.23
ath-miR828	UCUUGCUUAAAUGAGUAUUCCA	22	7.24	112.19	0	11.62	0	0	0	0.41
ath-miR829.1	AGCUCUGAUACCAAAUGAUGGAAU	24	0.87	0.41	46.61	7.67	15.53	49.16	411.19	43.6
ath-miR829.2	CAAAUUAAAGCUUCAAGGUAG	21	6.96	2.07	64.97	92.29	0	0	2.63	0
ath-miR830	UAACUAUUUUGAGAAGAAGUG	21	26.37	13.66	8.95	22.78	0.59	0	0.33	0
ath-miR830*	UCUUCUCCAAAUAGUUUAGGUU	22	5.51	16.97	3.3	15.81	0.59	0	0	0
ath-miR832-3p	UUGAUUCCCAAUCCAAGCAAG	21	15.65	0	0	0	0	0	0	0.41
ath-miR832-5p	UGCUGGGAUCGGGAAUCGAAA	21	5.22	0	0	0	0	0	0	0
ath-miR833-3p	UAGACCGAUGUCAACAAACAAG	22	48.4	17.8	2.82	77.64	0.29	0	0	0.41
ath-miR833-5p	UGUUUGUUGUACUCGGUCUAGU	22	10.72	3.73	0.47	0.93	0	0	0.33	0
ath-miR835-3p	UGGAGAAGAUACGCAAGAAAG	21	0	0	0	0	0	0	0	0
ath-miR835-5p	UUCUUGCAUAUGUUCUUUAUC	21	3.48	4.97	1.88	5.58	0	0	0	0
ath-miR837-3p	AAACGAACAAAAAACUGAUGG	21	0.58	0.83	3.77	6.97	0	0	0.33	0
ath-miR837-5p	AUCAGUUUCUUGUUCGUUUCA	21	0	0.41	8.95	3.95	0	0	0.33	0
ath-miR838	UUUUCUUCUACUUCUUGCACA	21	5.51	18.22	12.24	36.73	0.29	0	0.33	0.41
ath-miR839	UACCAACCUUUCAUCGUUCCC	21	302.26	21.11	9.42	33.71	11.14	0	0.66	1.23
ath-miR840	ACACUGAAGGACCUAAACUAAC	22	4.06	2.9	3.3	3.72	2.34	3.23	4.6	3.29
ath-miR841	UACGAGCCACUUGAAACUGAA	21	2.61	97.7	0	151.1	0.29	0.32	0.33	0
ath-miR842	UCAUGGUCAGAUCCGUCAUCC	21	4.35	11.59	75.8	76.71	0	0	0.33	0.41
ath-miR843	UUUAGGUCGAGCUUCAUUGGA	21	6.67	49.26	0	59.28	0.59	0	0	8.64
ath-miR844	UGGUAAGAUUGCUUAUAAGCU	21	22.6	27.32	5.18	32.31	0.59	0	0	0.41
ath-miR844*	UUAUAAGCCAUCUUACUAGUU	21	16.23	26.08	3.3	19.99	1.47	0	0	0.41
ath-miR845a	CGGCUCUGAUACCAAUUGAUG	21	496.42	9.11	2.35	37.19	4.4	0.32	0	0
ath-miR845b	UCGCUCUGAUACCAAAUUGAUG	22	50.13	1.24	0	0	0	0	0	0
ath-miR846	UUGAAUUGAAGUGCUUGAAUU	21	69.55	457.46	2133.69	1170.65	0.59	4.2	22.02	2.06
ath-miR847	UCACUCCUCUUCUUCUUGAUG	21	14.78	73.28	0	68.57	0	0	0	1.23
ath-miR848	UGACAUGGGACUGCCUAAGCUA	22	8.11	4.14	4.24	15.57	0.29	0	0	0
ath-miR849	UAACUAAACAUUGGUGUAGUA	21	0	1.24	0	2.09	0	0	0	0
ath-miR850	UAAGAUCCGGACUACAACAAAG	22	1.16	10.76	0	16.04	0	0.97	0	0.41
ath-miR851-3p	UGGGUGGCAAACAAAGACGAC	21	2.61	0	0	0	0	0	0	0
ath-miR851-5p	UCUCGGUUCGCGAUCCACAAG	21	192.42	5.38	1.41	2.56	4.98	0	0	0
ath-miR852	AAGAUAAGCGCCUUAGUUCUG	21	0	1.24	0.94	3.49	0.29	0	0.66	0
ath-miR853	UCCCCUCUUUAGCUUGGAGAAG	22	16.52	26.08	12.24	33.01	0.88	0	0	0.41
ath-miR856	UAAUCCUACCAAUAACUUCAGC	22	18.55	0	0	0	5.28	0	0	0
ath-miR857	UUUUGUAUGUUGAAGGUGUAU	21	15.94	2.48	0	106.47	0	0	0	0.41
ath-miR858	UUUCGUUGUCUGUUCGACCUU	21	346.31	246.74	24.95	54.39	3.52	0.65	0	1.23
ath-miR859	UCUCUCUGUUGUGAAGUCAAA	21	11.59	1.66	11.77	3.95	0.29	0	0	0
ath-miR860	UCAAUAGAUUGGACUAUGUAU	21	15.65	13.25	23.54	48.12	0.29	0.32	0	0
ath-miR861-3p	GAUGGAUAUGUCUUCAAGGAC	21	0	0	0	0	0	0	0	0
ath-miR861-5p	CCUUGGAGAAAUAUGCGUCAA	21	0	0	0	0.23	0	0	0	0
ath-miR862-3p	AUAUGCUGGAUCUACUUGAAG	21	0	0	0	0	0	0	0	0
ath-miR862-5p	UCCAAUAGGUCGAGCAUGUGC	21	4.64	7.45	1.88	14.88	0	0	0	0
ath-miR863-3p	UUGAGAGCAACAAGACAUAAU	21	0.29	45.54	0	116.93	0	0	0	0
ath-miR863-5p	UUAUGUCUUGUUGAUCUCAAU	21	0	9.94	0.94	5.11	0	0	0	0
ath-miR864-3p	UAAAGUCAAUAAUACCUUGAAG	22	0.87	2.07	0	3.25	0	0.32	0	0
ath-miR864-5p	UCAGGUAUGAUUGACUUCAAA	21	46.95	54.23	8.47	92.05	0	0	0.33	0
ath-miR865-3p	UUUUUCCUCAAAUUUAUCCAA	21	0.29	0	0.47	0.46	0	0	0	0
ath-miR865-5p	AUGAAUUUGGAUCUAAUUGAG	21	0	0	0	0	0	0	0	0
ath-miR866-3p	ACAAAAUCCGUCUUUGAAGA	20	0	0.41	0	0.23	0	0	0	0
ath-miR866-5p	UCAAGGAACGGAUUUUGUUAA	21	3.19	0.83	0.47	2.09	0	0	0	0.41
ath-miR867	UUGAACAUGGUUUAUUAGGAA	21	331.53	0.41	0	0	5.28	0	0	0
ath-miR868	CUUCUUAAGUGCUGAUAAUGC	21	8.11	0.41	0	0.46	0	0	0	0
ath-miR869.1	AUUGGUUCAAUUCUGGUGUUG	21	0	0	0	0	0	0	0	0
ath-miR869.2	UCUGGUGUUGAGAUAGUUGAC	21	35.36	22.77	191.15	164.81	0.88	0	2.3	2.88
ath-miR870	UAAUUUGGUGUUUCUUCGAUC	21	2.32	1.66	0.94	1.16	0	0	0	0
ath-miR1886.1	UGAGAGAAGUGAGAUGAAAUC	21	5.22	7.45	2.35	10.46	0.29	0	0	0
ath-miR1886.2	UGAGAUGAAAUCUUUGAUUGG	21	81.43	62.93	43.31	129.25	3.52	0	0.66	0
ath-miR1886.3	AAUUAAAGAUUUCAUCUUACU	21	0	0	0	1.16	0	0	0	0.41
ath-miR1887	UACUAAGUAGAGUCUAAGAGA	21	0.58	0	0	0	0	0	0	0
ath-miR1888	UAAGUUAAGAUUUGUGAAGAA	21	154.17	300.14	0.94	168.76	1.47	0.65	0	0.41
ath-miR2111a	UAAUCUGCAUCCUGAGGUUUA	21	4.64	0.83	0	3.72	0.29	0	0	0
ath-miR2111a*	GUCCUCGGGAUGCGGAUUACC	21	5.51	0	0	1.86	0	0	0	0.82
ath-miR2111b	UAAUCUGCAUCCUGAGGUUUA	21	4.64	0.83	0	3.72	0.29	0	0	0
ath-miR2111b*	AUCCUCGGGAUACAGUUUACC	21	2.61	1.24	0.47	4.18	0.59	0	0.33	0.82
ath-miR2112-3p	CUUUAUAUCCGCAUUUGCGCA	21	21.44	11.59	24.48	50.21	0.59	0	0	0.41
ath-miR2112-5p	CGCAAAUGCGGAUAUCAAUGU	21	0.29	0	0	0.46	0	0	0	0
ath-miR2934	UCUUUCUGCAAACGCCUUGGA	21	11.88	1.24	0	0	0.29	0	0	0
ath-miR2935	UGGAAUCACACGGUCGUCAUUC	22	0.29	0	0	0	0	0	0	0
ath-miR2939	UAACGCACAACACUAAGCCAU	21	0	0	0	0	0.29	0	0	0

## Sheet: Table S5
Table S5. Classification of known miRNA precursors
Group A pre-miRNA, precursers with mapped smRNAs centered around the mature miRNA and miR* sequences.
Group B pre-miRNA, precursors with cloned smRNAs covered almost every nucleotide.
Group C pre-miRNA, miRNA precursers without cloned smRNAs.
	Group A	Group B	Group C
pre-miRNA ID	pre-MIR156a	pre-MIR404	pre-MIR413
	pre-MIR156b	pre-MIR405a	pre-MIR414
	pre-MIR156c	pre-MIR405b	pre-MIR415
	pre-MIR156d	pre-MIR405d	pre-MIR417
	pre-MIR156e	pre-MIR406	pre-MIR418
	pre-MIR156f	pre-MIR407	pre-MIR419
	pre-MIR156g	pre-MIR416	pre-MIR420
	pre-MIR156h	pre-MIR783	pre-MIR426
	pre-MIR157a	pre-MIR822	pre-MIR834
	pre-MIR157b	pre-MIR829	pre-MIR2938
	pre-MIR157c	pre-MIR835
	pre-MIR157d	pre-MIR839
	pre-MIR158a	pre-MIR841
	pre-MIR158b	pre-MIR854a
	pre-MIR159a	pre-MIR854b
	pre-MIR159b	pre-MIR854c
	pre-MIR159c	pre-MIR854d
	pre-MIR160a	pre-MIR854e
	pre-MIR160b	pre-MIR855
	pre-MIR160c	pre-MIR863
	pre-MIR161	pre-MIR869
	pre-MIR162a	pre-MIR2933a
	pre-MIR162b	pre-MIR2933b
	pre-MIR163	pre-MIR2935
	pre-MIR164a	pre-MIR2937
	pre-MIR164b
	pre-MIR164c
	pre-MIR165a
	pre-MIR165b
	pre-MIR166a
	pre-MIR166b
	pre-MIR166c
	pre-MIR166d
	pre-MIR166e
	pre-MIR166f
	pre-MIR166g
	pre-MIR167a
	pre-MIR167b
	pre-MIR167c
	pre-MIR167d
	pre-MIR168a
	pre-MIR168b
	pre-MIR169a
	pre-MIR169b
	pre-MIR169c
	pre-MIR169d
	pre-MIR169e
	pre-MIR169f
	pre-MIR169g
	pre-MIR169h
	pre-MIR169i
	pre-MIR169j
	pre-MIR169k
	pre-MIR169l
	pre-MIR169m
	pre-MIR169n
	pre-MIR170
	pre-MIR171a
	pre-MIR171b
	pre-MIR171c
	pre-MIR172a
	pre-MIR172b
	pre-MIR172c
	pre-MIR172d
	pre-MIR172e
	pre-MIR173
	pre-MIR319a
	pre-MIR319b
	pre-MIR319c
	pre-MIR390a
	pre-MIR390b
	pre-MIR391
	pre-MIR393a
	pre-MIR393b
	pre-MIR394a
	pre-MIR394b
	pre-MIR395a
	pre-MIR395b
	pre-MIR395c
	pre-MIR395d
	pre-MIR395e
	pre-MIR395f
	pre-MIR396a
	pre-MIR396b
	pre-MIR397a
	pre-MIR397b
	pre-MIR398a
	pre-MIR398b
	pre-MIR398c
	pre-MIR399a
	pre-MIR399b
	pre-MIR399c
	pre-MIR399d
	pre-MIR399e
	pre-MIR399f
	pre-MIR400
	pre-MIR402
	pre-MIR403
	pre-MIR408
	pre-MIR447a
	pre-MIR447b
	pre-MIR447c
	pre-MIR472
	pre-MIR771
	pre-MIR773
	pre-MIR774
	pre-MIR775
	pre-MIR776
	pre-MIR777
	pre-MIR778
	pre-MIR779
	pre-MIR780
	pre-MIR781
	pre-MIR782
	pre-MIR823
	pre-MIR824
	pre-MIR825
	pre-MIR826
	pre-MIR827
	pre-MIR828
	pre-MIR830
	pre-MIR831
	pre-MIR832
	pre-MIR833
	pre-MIR836
	pre-MIR837
	pre-MIR838
	pre-MIR840
	pre-MIR842
	pre-MIR843
	pre-MIR844
	pre-MIR845a
	pre-MIR845b
	pre-MIR846
	pre-MIR847
	pre-MIR848
	pre-MIR849
	pre-MIR850
	pre-MIR851
	pre-MIR852
	pre-MIR853
	pre-MIR856
	pre-MIR857
	pre-MIR858
	pre-MIR859
	pre-MIR860
	pre-MIR861
	pre-MIR862
	pre-MIR864
	pre-MIR865
	pre-MIR866
	pre-MIR867
	pre-MIR868
	pre-MIR870
	pre-MIR1886
	pre-MIR1887
	pre-MIR1888
	pre-MIR2111a
	pre-MIR2111b
	pre-MIR2112
	pre-MIR2934
	pre-MIR2936
	pre-MIR2939

## Sheet: Table S6
Table S6. A list of predicted new miRNAs.
The raw clone numbers of each sequence were listed.
ID	Sequence	AGO1				AGO4
		flowers	leaves	roots	seedlings	flowers	leaves	roots	seedlings
class1_1	UCUCUCAUUUUAAACUCCCAG	17	0	0	0	2	0	0	0
class1_2	UUUUACUGCUACUUGUGUUCC	145	129	29	193	3	0	0	1
class1_3	UGAAACCAAGUAGCUAAAUAG	66	53	6	129	0	0	0	0
class1_4	UUCUUACUUUCUUUCUUGCUCCU	13	7	0	90	4	2	0	0
class1_5	AAUUGGGUUUAUGCUAGAGUU	66	2	39	66	1	0	5	0
class1_6	AUGCAAUGAUGAGAUAAAAGCACG	6	2	521	40	3	1	2	0
class1_7	UUUUCUUGGCCCAUCCACUUC	9	5	4	24	0	0	0	0
class1_8	UAAGGGAUUUAACUAUUUGCC	8	1	2	18	0	0	0	0
class1_9	UUGCAAGGAUGAGCAAAAA	6	0	216	15	1	1	1	0
class1_10	UUGGUCUGAUUACGAAUGUAU	0	1	27	14	0	0	0	0
class1_11.1	UGUUUGUUGACAUCGGUCUAG	13	9	1	13	0	0	0	1
class1_11.2	CUCCUCCGUUUGUUUUCACG	4	2	0	10	0	0	0	0
class1_12	UCUUCGAAAUCUCUCAUAGAU	1	2	1	13	0	0	0	0
class1_13	UUGGUAGUGGAUAAGGGGGCA	3	2	3	11	0	0	0	0
class1_14	UUUGAUCAUUCUCCAUGAUAG	12	0	0	0	0	0	0	0
class1_15	UUGUAAAGAGAUUUGUAGUCC	81	0	0	0	0	0	0	0
class1_16	UAUGUUAUCGGGUCUAGCACUC	41	0	0	0	1	0	0	0
class1_17	UUAUACCAAAUUAAUAGCAAA	68	1	0	0	7	0	0	0

## Sheet: Table S7
Table S7. A list of collateral miRNAs and their AGO-association in various samples.
1,4 refer to AGO1 and AGO4 respectively.
F, flowers; L, leaves; R, roots; S, seedlings.
Positions of #1 and #2 miRNA/miR* on the precursors are shown with their raw clone numbers.
MiRNA ID	1-F	1-L	1-R	1-S	4-F	4-L	4-R	4-S	Precursor sequence and associated miRNA/miRNA*
pre-miR319a									AGAGAGAGCUUCCUUGAGUCCAUUCACAGGUCGUGAUAUGAUUCAAUUAGCUUCCGACUCAUUCAUCCAAAUACCGAGUCGCCAAAAUUCAAACUAGACUCGUUAAAUGAAUGAAUGAUGCGGUAGACAAAUUGGAUCAUUGAUUCUCUUUGAUUGGACUGAAGGGAGCUCCCUCU
miR319a.1	81684	15527	1787	22035	870	47	25	88	.........................................................................................................................................................UUGGACUGAAGGGAGCUCCCU..
miR319a.1*	1	0	0	0	1	0	0	0	..AGAGAGCUUCCUUGAGUCCA..........................................................................................................................................................
miR319a.2	151	45	10	238	12	0	0	1	...............................................UAGCUUCCGACUCAUUCAUCC............................................................................................................
miR319a.2*	2	0	2	0	15	4	33	17	.............................................................................................................AAUGAAUGAUGCGGUAGACAAAU............................................
pre-MIR319b									AGAGAGCUUUCUUCGGUCCACUCAUGGAGUAAUAUGUGAGAUUUAAUUGACUCUCGACUCAUUCAUCCAAAUACCAAAUGAAAGAAUUUGUUCUCAUAUGGUAAAUGAAUGAAUGAUGCGAGAGACAAAUUGAGUCUUCACUUCUCUAUGCUUGGACUGAAGGGAGCUCCCU
miR319b.1	81684	15527	1787	22035	870	47	25	88	.......................................................................................................................................................UUGGACUGAAGGGAGCUCCCU
miR319b.1*	195	63	9	140	56	7	5	10	..AGAGCUUUCUUCGGUCCACUC.....................................................................................................................................................
miR319b.2	162	30	22	116	8	2	2	8	...........................................................................................................AAUGAAUGAUGCGAGAGACAA............................................
miR319b.2*	28	16	0	16	0	0	0	0	...............................................UGACUCUCGACUCAUUCAUCC........................................................................................................
pre-MIR447a									CAUUCUUAAUAUAUAAUACUACUUUUUCAUCCAUUAAACCCCUUACAAUGUCGAGUAAACGAAGCAUCUGUCCCCUGGUAUUGUCUUCGAGCUUGGUGUUUUUUUCUAGCCAACUCCAAGUUCUCGAGUUGAUCAUUGUUUGUAUUCUUGAGACAUUAUUUGGGGACGAGAUGUUUUGUUGACUCGAUAUAAGAAGGGGCUUUAUGGAAGAAAUUGUAGUAUUAUAUAUCGAGAGUG
miR447a.1	542	313	66	216	5	4	1	2	...............................................................................................................................................................UUGGGGACGAGAUGUUUUGUUG........................................................
miR447a.1*	0	0	0	0	1	1	0	2	........................................................AAACGAAGCAUCUGUCCCCUGGU..............................................................................................................................................................
miR447a.2	7924	2994	685	3441	147	10	9	10	..........................................................................................................................................................................................................UAUGGAAGAAAUUGUAGUAUU..............
miR447a.2*	1	0	0	0	0	0	0	0	................UACUACUUUUUCAUCCAUUAA........................................................................................................................................................................................................
pre-MIR447b									CAUUCUUAAUAUACAAUACUACUUUUUCAUCCAUUAAUCCCCUUACAAUGUCGAGUAAACGAAGCAUCUGUCCCCUGGUAUUGUCUUCGAGCUUGGUGUGUUUUUCUAGCCAGCCCCAAGUUCUCGAGUUGAUCAUUGUUUGUAUUCUGACACAUUAUUUGGGGACGAGAUGUUUUGUUGACUCGAUAUAAGAAGGGGCUUUAUGGAAGAAAUUGUAGUAUUAUAUAUUGAGAAUG
miR447b.1	542	313	66	216	5	4	1	2	..............................................................................................................................................................UUGGGGACGAGAUGUUUUGUUG........................................................
miR447b.1*	0	0	0	0	0	0	2	0	.....................................................AGUAAACGAAGCAUCUGUCCCC.................................................................................................................................................................
miR447b.2	7924	2994	685	3441	147	10	9	10	.........................................................................................................................................................................................................UAUGGAAGAAAUUGUAGUAUU..............
miR447b.2*	0	0	0	1	0	0	0	0	.........UAUACAAUACUACUUUUUCAU..............................................................................................................................................................................................................
pre-MIR836									GCAAAGCUGCCAUUUUAUAGUCCAAAACUUAAAUUUCGUGUUUGCAAGUCUCCACCCAUCGAAGGAAACACUAGAAGAGAUAUAAUUUAUUUGAGGGGAGAAAUAUUUGACACGGAAGCAUAGCUCCAUAUCCUUCAAUGGAGGUGUGGUCCUUCAACAAAAAUACCCCCCUCUUGAAACUCUGUUUCACCACACCUCCAUUGAAGGACCUGAAGCUAUGCUUCCUUGUCAUAUUCCUUACCAUCAAAUAAAUGCUCUGUUUUCCUGUGUUUCCUUUGAUGCGUGGAGACUUUUAAAAACGAAAUUUAAGUUUGGGCUAAAAUAAACGGCAGUUUUG
miR836.1	0	0	0	0		0	0	0	......................................................................................................................................................................................................................................................................UCCUGUGUUUCCUUUGAUGCGUGG...................................................
miR836.1*	0	0	0	0	0	0	0	0	.....................................................ACCCAUCGAAGGAAACACUAGAAG....................................................................................................................................................................................................................................................................
miR836.2	1	0	2	15	0	0	0	0	.........................................................................................................................................................................................................UGAAGGACCUGAAGCUAUGCU...................................................................................................................
pre-MIR868									GAAUAAGCAUUGUCGGCACUUGAGAAUGUAAAGUGAUGAUCAGCUAUCGUAUUUCAUGUCGUAAUAGUAGUCACGUUAGGGUGAUAUAACGAGGCGAGAGUUAUAUCAUCAUAGUGCGAUUUCUAUUAUGACAUAAAAUACGUUUUGGAUUUUAAAACACUUGACCUUCUUAAGUGCUGAUAAUGCUUCUUUC
miR868.1	28	1	0	2	0	0	0	0	.....................................................................................................................................................................CUUCUUAAGUGCUGAUAAUGC.......
miR868.1*	1	0	0	0	0	0	0	0	........AUUGUCGGCACUUGAGAAUGU....................................................................................................................................................................
miR868.2	65	4	3	2	1	0	0	0	.....................................................UCAUGUCGUAAUAGUAGUCAC.......................................................................................................................
miR868.2*	0	0	0	0	0	0	1	0	......................................................................................................................AUUUCUAUUAUGACAUAAAA.......................................................
pre-class1_11									UUGAUGGUGAAUACAAACGAAGCAGCUUGUUUGUUGACAUCGGUCUAGCUCAAACCAUACAUAUUUGCAAAGAUGUUUUGGUUUGAACUAGACCGAGUACAACAAACAAACUCCUCCGUUUGUUUUCACGAUCACCAUCUGUAAGAGUAC
class1_11.1	13	9	1	13	0	0	0	1	...........................UGUUUGUUGACAUCGGUCUAG......................................................................................................
class1_11.2	4	2	0	10	0	0	0	0	...............................................................................................................CUCCUCCGUUUGUUUUCACG...................
class1_11.1*	1	0	0	0	0	0	0	0	.........................................................................................AGACCGAGUACAACAAACAA.........................................
class1_11.2*	0	1	0	0	0	0	0	0	.......UGAAUACAAACGAAGCAGCU...........................................................................................................................

## Sheet: Table S8
Table S8. A list of isomiRNAs
1,4 refer to AGO1 and AGO4 respectively.
F, flowers; L, leaves; R, roots; S, seedlings.
Mature miRNA and its variant are shown with their raw clone numbers.
miRNA ID	1-F	1-L	1-R	1-S	4-F	4-L	4-R	4-S	Sequence
miR156h	270	2	0	4	11	0	0	0	UGACAGAAGAAAGAGAGCAC
isomiR156h	2391	22	2	45	53	0	0	0	UUGACAGAAGAAAGAGAGCAC
miR158b	522	847	778	5389	9	5	13	16	CCCCAAAUGUAGACAAAGCA
isomiR158b	338	208	1054	8891	7	4	13	36	UCCCCAAAUGUAGACAAAGCA
miR159c	201	477	81	97	2	1	3	1	UUUGGAUUGAAGGGAGCUCCU
isomiR159c	10651	6067	2994	4943	77	26	96	54	UUUGGAUUGAAGGGAGCUC
miR161.1	17322	25075	11624	32059	211	92	174	133	UGAAAGUGACUACAUCGGGGU
isomiR161.1	16235	34703	12615	45749	201	109	220	161	UUGAAAGUGACUACAUCGGGG
miR167c	13	25	764	1913	1	6	12	2	UAAGCUGCCAGCAUGAUCUUG
isomiR167c	14	41	1051	3819	1	3	20	3	UAAGCUGCCAGCAUGAUCUUGU
miR167d	549	3266	15	5504	8	4	2	15	UGAAGCUGCCAGCAUGAUCUGG
isomiR167d	4861	5602	378	12631	90	8	10	69	UGAAGCUGCCAGCAUGAUC
miR169a	65	239	235	1877	3	0	0	2	CAGCCAAGGAUGACUUGCCGA
isomiR169a	161	792	326	865	0	4	2	1	UGCAGCCAAGGAUGACUUGCC
miR169i,j,k,l,m,n	18	316	226	375	2	1	1	2	UAGCCAAGGAUGACUUGCCUG
isomiR169i,j,k,l,m,n	16	144	49	90	0	1	0	0	UAGCCAAGGAUGACUUGCC
miR393a,b	4073	4620	628	9548	90	2	6	42	UCCAAAGGGAUCGCAUUGAUCC
isomiR393a,b	6321	7108	915	17390	125	13	8	78	UCCAAAGGGAUCGCAUUGAUC
miR398a	14	51	6	38	0	0	0	1	UGUGUUCUCAGGUCACCCCUU
isomiR398a	239	118	4	278	0	0	0	7	UGUGUUCUCAGGUCACCCC
miR773	168	86	298	251	4	3	2	1	UUUGCUUCCAGCUUUUGUCUC
isomiR773	2044	1199	5620	3724	51	38	33	1	UUUGCUUCCAGCUUUUGUCUCC
miR776	22	0	0	0	0	0	0	0	UCUAAGUCUUCUAUUGAUGUU
isomiR776	485	1	0	0	10	0	0	0	UCUAAGUCUUCUAUUGAUGUUC

## Sheet: Table S9
Table S9. A list of new phased smRNA clusters
Genomic locus of phased cluster (TAIR9)
Chromosome	Strand	Start site	End site	Annotation
chr1	-	15085575	15086036	AT1G40103-AT1G40105-intergeic region
chr1	+	15085556	15085807	AT1G40103-AT1G40105-intergeic region
chr1	-	24425773	24426192	AT1G65670-AT1G65680-intergeic region
chr1	+	24425628	24426131	AT1G65670-AT1G65680-intergeic region
chr2	-	3627258	3627488	AT2G08986-AT2G09187-intergeic region
chr2	+	3627176	3627469	AT2G08986-AT2G09187-intergeic region
chr3	-	9707128	9707463	AT3G26490-AT3G26500-intergeic region
chr3	+	9707172	9707402	AT3G26490-AT3G26500-intergeic region
chr3	-	13587514	13587786	AT3G33055-AT3G33058-intergeic region
chr3	+	13587516	13587767	AT3G33055-AT3G33058-intergeic region
chr3	-	13703128	13703232	AT3G33084-AT3G33076-intergeic region
chr3	+	13703193	13703255	AT3G33084-AT3G33076-intergeic region
chr3	-	13751681	13751785	AT3G33076-AT3G33069-intergeic region
chr3	+	13751746	13751829	AT3G33076-AT3G33069-intergeic region
chr3	-	14203321	14203656	AT3G41345-AT3G41761-intergeic region
chr3	+	14203281	14203490	AT3G41345-AT3G41761-intergeic region
chr3	-	17728573	17728950	AT3G48030-AT3G48040-intergeic region
chr3	+	17728596	17728889	AT3G48030-AT3G48040-intergeic region
chr4	-	4104888	4105265	AT4G06752-AT4G07031-intergeic region
chr4	+	4104806	4105246	AT4G06752-AT4G07031-intergeic region
chr4	-	5438697	5439305	AT4G08540-AT4G08550-intergeic region
chr4	+	5438720	5439349	AT4G08540-AT4G08550-intergeic region
chr4	-	17637296	17637778	AT4G37530-AT4G37540-intergeic region
chr4	+	17637298	17637738	AT4G37530-AT4G37540-intergeic region
chr5	-	3752256	3752675	AT5G11660-AT5G11670-intergeic region
chr5	+	3752258	3752677	AT5G11660-AT5G11670-intergeic region
chr5	-	11706860	11707342	AT5G31770-AT5G31787-intergeic region
chr5	+	11706799	11707029	AT5G31770-AT5G31787-intergeic region
chr5	-	11734365	11735120	AT5G31804-AT5G31821-intergeic region
chr5	+	11734577	11735038	AT5G31804-AT5G31821-intergeic region
chr5	-	12810738	12811157	AT5G34358-AT5G34376-intergeic region
chr5	+	12810824	12811117	AT5G34358-AT5G34376-intergeic region
chr5	-	12852707	12853126	AT5G34412-AT5G34431-intergeic region
chr5	+	12852793	12853086	AT5G34412-AT5G34431-intergeic region
chr5	-	22322724	22322933	AT5G55010-AT5G55020-intergeic region
chr5	+	22322726	22322872	AT5G55010-AT5G55020-intergeic region

## Sheet: Table S10
Table S10. Cis-NAT pairs and siRNAs
SmRNAs derived from overlapping region of cis-NAT pair are listed with their raw clone numbers. Clone numbers are listed in the order of Col-0 flowers, Col-0 leaves, Col-0 roots, Col-0 seedlings, AGO1-TSP flowers, AGO1-TSP leaves, AGO1-TSP roots, AGO1-TSP seedlings, AGO4-TSP flowers, AGO4-TSP leaves, AGO4-TSP roots and AGO4-TSP seedlings. TSP, two-step purification.
AT1G12810	chr1	+	4367256	4368822	proline-rich family protein
AT1G12820	chr1	-	4368760	4371293	transport inhibitor response protein, putative
CAAATACAAATGTCGCATTT	10 0 0 0 0 0 0 0 0 0 0 0
TGTATTTGTTCCAAGTTTGAT	11 1 1 1 0 0 0 0 0 0 0 0
AT1G15740	chr1	+	5410908	5414919	leucine-rich repeat family protein
AT1G15750	chr1	-	5414817	5421033	WD-40 repeat family protein
TCAAAGGCAAATTCACGAACT	0 0 0 10 0 0 0 0 0 0 0 0
AT1G15810	chr1	+	5444418	5446564	ribosomal protein S15 family protein
AT1G15820	chr1	-	5446462	5447859	chlorophyll A-B binding protein, chloroplast (LHCB6)
TCCCTTCTCGTTCGGGTCGCTT	0 0 0 0 0 0 0 0 0 0 0 10
TGGGGAAAGACCCGGCTTTTCTGA	0 0 0 0 0 0 0 0 0 0 0 10
AT1G15950	chr1	+	5478754	5482180	cinnamoyl-CoA reductase, putative
AT1G15960	chr1	-	5481665	5485082	NRAMP metal ion transporter 6, putative (NRAMP6)
TGGCATTAAGATCGGGTCTTGAAA	0 0 0 0 0 0 10 0 0 0 0 0
AT1G27300	chr1	+	9483157	9484368	expressed protein
AT1G27310	chr1	-	9484316	9485896	nuclear transport factor 2 (NTF2), putative
AGAGGTACATGGAACCATTAT	0 0 0 0 0 0 0 0 0 0 0 10
AT1G33265	chr1	+	12066595	12068075	expressed protein
AT1G33270	chr1	-	12068063	12070374	patatin-related
TGTAGGAGTATCGTCATAGAC	0 0 10 0 0 0 0 0 0 0 0 0
AT1G33680	chr1	+	12203945	12208698	KH domain-containing protein
AT1G33700	chr1	-	12208308	12214182	expressed protein
AAAAAAAAAAAAAAAAAAA	1 0 11 0 1 10 1 1 15 23 13 15
AT1G47740	chr1	+	17566511	17569297	expressed protein
AT1G47750	chr1	-	17569256	17570159	peroxisomal biogenesis factor 11 family protein
ATGAGCTTCTAAGACTTCTCT	0 0 0 10 0 0 0 0 0 0 0 0
AT1G48100	chr1	+	17766874	17769951	glycoside hydrolase family 28 protein
AT1G48110	chr1	-	17769938	17773493	expressed protein
TAATCCGTGATTCGATCAAACGCCA	0 10 0 0 0 0 0 0 0 0 0 0
AT1G50480	chr1	+	18701951	18704938	formate--tetrahydrofolate ligase
AT1G50490	chr1	-	18704805	18706478	ubiquitin-conjugating enzyme 20 (UBC20)
ACAGATTGAGATGTACACACAACA	0 0 0 0 0 0 0 0 0 10 0 0
AGGAAAAGATACTTTATTATTATT	0 0 0 0 0 0 0 0 0 11 0 1
AT1G50560	chr1	+	18724207	18726272	cytochrome P450, putative
AT1G50570	chr1	-	18726235	18728289	C2 domain-containing protein
TAATAAGTTAAAAGTAGACA	0 10 0 0 0 0 0 0 0 0 0 0
AT1G52010	chr1	+	19337048	19339384	Mutator-like transposase family
AT1G52020	chr1	-	19339341	19345112	pseudogene, Ulp1 protease family
AACCATCGCATTAGGACATCCCGA	0 0 0 0 1 0 0 0 10 10 11 0
ACCATCGCATTAGGACATCCCGAA	0 0 0 0 0 1 0 0 0 10 0 0
AGGACATCCCGAATGAACTCGATC	0 0 0 0 1 1 1 11 0 0 0 0
AGGACATCCCGAATGAACTCGATCA	0 0 0 0 10 0 0 0 0 0 0 0
ATTAGGACATCCCGAATGAAC	0 0 0 0 10 10 0 0 0 0 0 0
AT1G52087	chr1	+	19375642	19378214	hypothetical protein
AT1G52090	chr1	-	19378143	19378487	hypothetical protein
AACAAACAAATTAAGACCTCTGT	0 0 1 0 1 0 0 0 1 0 11 1
AACAAACAAATTAAGACCTCTGTT	10 0 0 0 1 10 10 0 10 12 13 0
AACAAATTAAGACCTCTGTTTTC	0 0 0 0 0 0 0 0 0 10 0 0
AAGACCTCTGTTTTCTCTAAGTGC	0 0 0 0 1 1 0 0 0 12 10 1
AAGTGCACTTAGATAGTACAGAAG	0 0 0 0 0 0 0 0 0 0 1 10
TGTTCTTTTTGGCTTAGGTTTGCA	0 10 0 0 0 0 0 0 0 0 0 0
AT1G53440	chr1	+	19945959	19951562	leucine-rich repeat family protein
AT1G53450	chr1	-	19951006	19954115	expressed protein
AAGCTTGTACCGAGATCTGGATCC	0 0 0 0 0 0 0 0 0 10 0 0
AGACTTGTGACTCGCTGTCTTGTG	0 0 0 0 0 0 0 11 0 0 0 0
AT1G56000	chr1	+	20944141	20946718	amine oxidase-related
AT1G56010	chr1	-	20946571	20949281	transcription activator NAC1 (NAC1)
GGTTCTGTGACAAATTGGAGAAGCA	0 0 0 0 0 0 0 0 0 0 10 0
GGTTTGGTTCTGTGACAAATT	0 0 0 0 0 0 0 0 0 0 10 0
AT1G59710	chr1	+	21938367	21940184	expressed protein
AT1G59720	chr1	-	21939752	21941784	pentatricopeptide (PPR) repeat-containing protein
AAACTTACCACCTCAGACTCCAAT	0 0 0 0 0 0 0 10 0 0 0 0
AAGAATCTACGTGTCTGCAACGAT	0 0 0 0 0 0 0 22 0 0 0 0
AGCCTGTCGTCGATCACCTTCAAC	0 0 0 0 0 0 0 11 0 0 0 0
AT1G65410	chr1	+	24295169	24297595	ABC transporter family protein
AT1G65420	chr1	-	24297480	24298570	expressed protein
TAAGTTGAGATTTCATTATGCA	0 0 0 10 0 0 0 0 0 0 0 0
AT1G76260	chr1	+	28610265	28613263	transducin family protein / WD-40 repeat family protein
AT1G76270	chr1	-	28613207	28616739	expressed protein
AAACGAACGGACTTTAGATGAA	0 0 0 0 0 0 0 0 0 0 0 10
AT2G06510	chr2	+	2585018	2587686	replication protein, putative
AT2G06520	chr2	-	2587729	2588358	membrane protein, putative
TAAGACCTATATATCTTTCTTA	0 10 0 0 0 0 0 0 0 0 0 0
TGGCTTAAGGAAAGGAGACGAA	0 0 0 10 0 0 0 0 0 0 0 0
TTCTCCTTCTGTGTATTCGTT	10 0 0 0 0 0 0 0 0 0 0 0
AT2G06650	chr2	+	2649058	2652090	non-LTR retrotransposon family (LINE)
AT2G06645	chr2	-	2647991	2649453	expressed protein
AAAACGACTAGCAATAAAAGTACA	0 0 0 0 0 0 1 0 1 10 0 0
AAAGATAGCTTGGACTTCAGAGA	0 0 0 0 0 0 0 0 0 10 0 0
AAAGATAGCTTGGACTTCAGAGAT	0 0 0 0 1 1 0 0 1 16 1 10
AAGATTTGTTGGTAATATTCAGAA	0 0 0 0 0 0 0 0 1 0 10 0
AATCATCTCTGAAGTCCAAGCTAT	0 0 0 0 0 1 0 0 1 1 10 0
AATTGTCAATACAACCCTAAAACCAA	0 0 0 0 0 0 0 0 0 0 0 10
AATTTTCAGCAACAAAAGTACTCT	0 0 0 0 0 0 0 0 0 0 0 10
AGAGATGATTTGGTCGCTGATATT	0 0 0 0 0 0 1 0 0 0 0 11
AT2G20710	chr2	+	8926006	8927844	pentatricopeptide (PPR) repeat-containing protein
AT2G20720	chr2	-	8927822	8930112	pentatricopeptide (PPR) repeat-containing protein
TCCATGTCTCTCCGACCCTCC	20 10 10 14 0 0 0 0 0 0 0 0
AT2G26640	chr2	+	11329870	11331858	beta-ketoacyl-CoA synthase, putative
AT2G26650	chr2	-	11331850	11336607	potassium channel protein 1 (AKT1)
TTACCTTTTTCTTGATTTGA	10 1 0 1 0 0 0 0 0 0 0 0
AT2G30870	chr2	+	13141357	13142613	glutathione S-transferase, putative
AT2G30880	chr2	-	13142665	13145916	pleckstrin homology (PH) domain-containing protein
GAGAGGACAAGTAGAGCAATGG	0 0 10 0 0 0 0 0 0 0 0 0
TTTCCGCTAAGTACTCACTACCTGT	0 0 10 0 0 0 0 0 0 0 0 0
AT2G38230	chr2	+	16011456	16012508	stress-responsive protein, putative
AT2G38240	chr2	-	16012535	16014753	oxidoreductase, 2OG-Fe(II) oxygenase family protein
TAAGGCTATTGTTCAGGCGGT	0 0 0 10 0 0 0 0 0 0 0 0
TAAGTAACCGAATAGCTCCGT	0 0 0 10 0 0 0 0 0 0 0 0
TAGAATTGGTCATTTCGTTGA	0 0 0 10 0 0 0 0 0 0 0 0
TCAGAACGACTAGCGAACCTC	0 11 0 1 0 0 0 0 0 0 0 0
TCATTTCGTTGAAGCTCAGAT	0 0 0 10 0 0 0 0 0 0 0 0
TCCCAACTGCATCATCAACGC	0 0 0 10 0 0 0 0 0 0 0 0
TCCGGTGAAGAGGGCTAAGGC	0 0 0 10 0 0 0 0 0 0 0 0
TCGACGTAATCAACTCCGATT	0 0 0 10 0 0 0 0 0 0 0 0
TCGGTGAAGCTTTAAGGCGGA	0 1 0 11 0 0 0 0 0 0 0 0
TCGGTTACTTAGAAGCATGGA	0 0 0 11 0 0 0 0 0 0 0 0
TCGTCGACGTAATCAACTCCG	0 0 0 10 0 0 0 0 0 0 0 0
TCTGGATCGCTCATTCGAGCA	1 1 0 10 0 0 0 0 0 0 0 0
TGAAAGTTGGTCTCGCTCAGA	1 0 0 10 0 0 0 0 0 0 0 0
TGAAGGAGCCGCCATGATAAG	0 1 0 10 0 0 0 0 0 0 0 0
TGACCAATTCTAGCTTTCGCC	0 0 0 10 0 0 0 0 0 0 0 0
TGAGAGGTTCGCTAGTCGTTC	0 1 0 10 0 0 0 0 0 0 0 0
TGCACAACCAAATCATACGGC	0 1 0 10 0 0 0 0 0 0 0 0
TGCAGTTGGGATGTGATGGAG	0 10 0 0 0 0 0 0 0 0 0 0
TTACTTAGAAGCATGGACGAT	10 1 0 1 0 0 0 0 0 0 0 0
TTCACTTACGCGAAAAAGATC	0 0 0 13 0 0 0 0 0 0 0 0
TTGACGACATCCATGATTACA	0 0 0 10 0 0 0 0 0 0 0 0
TTGATTACGTCGACGAGAGTG	0 0 0 10 0 0 0 0 0 0 0 0
AT2G45530	chr2	+	18756478	18757513	zinc finger (C3HC4-type RING finger) family protein
AT2G45540	chr2	-	18757489	18772229	WD-40 repeat family protein / beige-related
TCTCAGGAGGTGTGACATTAAC	0 0 0 10 0 0 0 0 0 0 0 0
AT3G03320	chr3	+	781715	783464	expressed protein
AT3G03330	chr3	-	783332	786209	short-chain dehydrogenase/reductase (SDR) family protein
ATCTTCTGTGATTTAGCTACTC	0 0 0 0 0 0 0 0 0 0 10 0
AT3G14100	chr3	+	4672919	4676162	oligouridylate-binding protein, putative
AT3G14110	chr3	-	4676118	4677658	tetratricopeptide repeat (TPR)-containing protein
TTCGGTGGGGTCTTTGAGACT	0 10 0 1 0 0 0 0 0 0 0 0
AT3G15450	chr3	+	5212984	5214124	expressed protein
AT3G15460	chr3	-	5214084	5216261	brix domain-containing protein
TGATAGTGAAGGTGTTCTTT	0 0 0 0 0 0 0 0 0 0 10 0
AT3G16240	chr3	+	5505404	5507050	delta tonoplast integral protein (delta-TIP)
AT3G16250	chr3	-	5506931	5508414	ferredoxin-related
AATTAACTAATGGATGTATGAATA	0 0 0 0 0 0 0 0 0 10 0 0
AGTAGGCAAATTCTGGAGGCAT	0 0 0 10 0 0 0 0 0 0 0 0
AT3G17380	chr3	+	5950200	5952235	meprin and TRAF homology domain-containing protein
AT3G17390	chr3	-	5952187	5954084	S-adenosylmethionine synthetase, putative
AATCAGATCGGAAAAATGGAA	0 0 0 0 0 10 0 0 0 0 0 0
TACTGATGAGACTCCTGAGCT	0 0 10 1 0 0 0 0 0 0 0 0
AT3G18910	chr3	+	6521719	6523043	F-box family protein
AT3G18930	chr3	-	6523379	6525543	zinc finger (C3HC4-type RING finger) family protein
AAATCTACGATTTTGACTCTGATT	1 0 0 0 1 0 0 0 0 10 0 0
AATCAGAGTCAAAATCGTAGATTT	0 0 0 1 1 1 10 0 0 12 0 0
TCAGAGTCAAAATCGTAGATT	0 0 0 10 0 0 0 0 0 0 0 0
AT3G20670	chr3	+	7229407	7230146	histone H2A, putative
AT3G20680	chr3	-	7230068	7231194	expressed protein
AAATATCACTGGGAAGAAGTAGTT	0 0 0 0 0 0 0 0 0 10 0 0
AT3G31996	chr3	+	12982726	12983028	pseudogene, hypothetical protein
AT3G31993	chr3	-	12981628	12982740	CACTA-like transposase family (Ptta/En/Spm)
AAAAGTGATGATATGATGCTAAAG	0 0 0 0 0 0 0 0 0 10 0 0
AGTGATGATATGATGCTAAAGTGA	0 0 0 0 11 10 0 11 11 11 0 13
GTGATCGAGTGGTGGTCAAGAGAT	0 0 0 0 10 0 0 0 0 0 0 0
AT4G21366	chr4	+	11383541	11383955	S-locus protein kinase-related
AT4G21370	chr4	-	11383884	11387136	S-locus protein kinase, putative
AAAAGACCAATCTGTATGCA	12 0 0 0 0 0 0 0 0 0 0 0
AAAGACCAATCTGTATGCA	11 0 0 0 0 0 0 0 0 0 0 0
AAAGACCAATCTGTATGCATC	16 0 0 0 1 0 0 0 11 0 0 0
AAAGACCAATCTGTATGCATCT	11 0 0 0 1 0 0 0 11 0 0 0
ACAGATTGGTCTTTTATGTGT	10 0 0 0 0 0 0 0 0 0 0 0
ACAGATTGGTCTTTTATGTGTTCA	0 0 0 0 0 0 0 0 10 0 0 0
ACCGACGACATCTTTGGTCTGT	10 0 0 0 0 0 0 0 0 0 0 0
ACGACATCTTTGGTCTGTCCT	23 0 0 0 0 0 0 0 10 0 0 0
ACGACATCTTTGGTCTGTCCTC	10 0 0 0 0 0 0 0 0 0 0 0
AGATTGGTCTTTTATGTGTTC	10 0 0 0 0 0 0 0 0 0 0 0
ATAAAAGACCAATCTGTATGC	11 0 0 0 0 0 0 0 1 0 0 0
ATACAGATTGGTCTTTTATGT	10 0 0 0 0 0 0 0 1 0 0 0
CACCGACGACATCTTTGGTCTGTC	0 0 0 0 10 0 0 0 0 0 0 0
CAGATTGGTCTTTTATGTGT	12 0 0 0 0 0 0 0 0 0 0 0
CAGATTGGTCTTTTATGTGTT	47 0 0 0 0 0 0 0 10 0 0 0
CTTGAACACATAAAAGACCAA	10 0 0 0 0 0 0 0 0 0 0 0
CTTTTATGTGTTCAAGAACG	11 0 0 0 1 0 0 0 0 0 0 0
GACGACATCTTTGGTCTGTCCTCT	0 0 0 0 10 0 0 0 0 0 0 0
TAAAAGACCAATCTGTATG	13 0 0 0 0 0 0 0 0 0 0 0
TAAAAGACCAATCTGTATGC	11 0 0 0 0 0 0 0 0 0 0 0
TAAAAGACCAATCTGTATGCA	56 0 0 0 10 0 0 0 1 0 0 0
TAAAAGACCAATCTGTATGCAT	10 0 0 0 0 0 0 0 0 0 0 0
TACAGATTGGTCTTTTATGTG	38 0 0 0 0 0 0 0 0 0 0 0
TATGTGTTCAAGAACGTGCAG	12 0 0 0 0 0 0 0 0 0 0 0
TATGTGTTCAAGAACGTGCAGA	10 0 0 0 0 0 0 0 0 0 0 0
TATGTGTTCAAGAACGTGCAGAGG	0 0 0 0 10 0 0 0 0 0 0 0
TCAAGAACGTGCAGAGGACA	10 0 0 0 0 0 0 0 0 0 0 0
TCTGCACGTTCTTGAACACA	11 0 0 0 0 0 0 0 0 0 0 0
TCTGCACGTTCTTGAACACAT	13 0 0 0 0 0 0 0 0 0 0 0
TCTGCACGTTCTTGAACACATA	13 0 0 0 0 0 0 0 0 0 0 0
TCTGTCCTCTGCACGTTCT	12 0 0 0 1 0 0 0 0 0 0 0
TCTGTCCTCTGCACGTTCTTG	27 0 0 0 0 0 0 0 1 0 0 0
TCTTTGGTCTGTCCTCTGCAC	16 0 0 0 0 0 0 0 0 0 0 0
TGCACGTTCTTGAACACATA	10 0 0 0 0 0 0 0 0 0 0 0
TGCACGTTCTTGAACACATAA	11 0 0 0 0 0 0 0 0 0 0 0
TGCAGAGGACAGACCAAAGAT	14 0 0 0 0 0 0 0 0 0 0 0
TGCATACAGATTGGTCTTT	10 0 0 0 0 0 0 0 0 0 0 0
TGCATACAGATTGGTCTTTTA	36 0 0 0 0 0 0 0 0 0 0 0
TGCATACAGATTGGTCTTTTAT	11 0 0 0 0 0 0 0 1 0 0 0
TGGTCTGTCCTCTGCACGT	12 0 0 0 0 0 0 0 0 0 0 0
TGGTCTGTCCTCTGCACGTT	15 0 0 0 0 0 0 0 0 0 0 0
TGGTCTGTCCTCTGCACGTTC	38 0 0 0 0 0 0 0 10 0 0 0
TGGTCTGTCCTCTGCACGTTCT	10 0 0 0 0 0 0 0 0 0 0 0
TGTCCTCTGCACGTTCTTGAA	14 0 0 0 0 0 0 0 0 0 0 0
TGTGTTCAAGAACGTGCAGAG	72 1 0 0 10 0 0 0 10 0 0 0
TGTGTTCAAGAACGTGCAGAGG	26 0 0 0 1 0 0 0 1 0 0 0
TGTTCAAGAACGTGCAGAGG	10 0 0 0 0 0 0 0 0 0 0 0
TGTTCAAGAACGTGCAGAGGA	63 0 0 0 0 0 0 0 1 0 0 0
TTATGTGTTCAAGAACGTGCA	49 1 0 0 0 0 0 0 1 0 0 0
TTCAAGAACGTGCAGAGGACA	61 0 1 0 1 0 0 0 11 0 0 0
TTCAAGAACGTGCAGAGGACAGAC	0 0 0 0 10 0 0 0 0 0 0 0
TTCTTGAACACATAAAAGACC	17 0 0 0 0 0 0 0 0 0 0 0
TTGAACACATAAAAGACCAA	10 0 0 0 0 0 0 0 0 0 0 0
TTGAACACATAAAAGACCAAT	26 0 0 0 1 0 0 0 10 0 0 0
TTGGTCTGTCCTCTGCACG	12 0 0 0 0 0 0 0 0 0 0 0
TTGGTCTGTCCTCTGCACGT	18 0 0 0 0 0 0 0 0 0 0 0
TTGGTCTGTCCTCTGCACGTT	244 0 0 1 10 0 0 0 13 0 0 0
TTGGTCTGTCCTCTGCACGTTC	10 0 0 0 0 0 0 0 0 0 0 0
TTGGTCTTTTATGTGTTCAAG	16 0 0 0 0 0 0 0 0 0 0 0
TTTATGTGTTCAAGAACGTG	10 0 0 0 0 0 0 0 0 0 0 0
TTTATGTGTTCAAGAACGTGC	40 0 0 0 1 0 0 0 1 0 0 0
TTTATGTGTTCAAGAACGTGCA	11 0 0 0 0 0 0 0 0 0 0 0
TTTGGTCTGTCCTCTGCACGT	13 0 0 0 0 0 0 0 0 0 0 0
TTTGGTCTGTCCTCTGCACGTT	23 0 0 0 0 0 0 0 0 0 0 0
TTTTATGTGTTCAAGAACGTG	17 0 0 0 0 0 0 0 0 0 0 0
TTTTATGTGTTCAAGAACGTGC	11 0 0 0 0 0 0 0 0 0 0 0
AT4G26900	chr4	+	13515478	13519855	imidazole glycerol phosphate synthase hisHF, chloroplast
AT4G26910	chr4	-	13519811	13523225	2-oxoacid dehydrogenase family protein
TGATACAGATATGTTCAATTTTGA	0 0 10 0 0 0 0 0 0 0 0 0
AT4G29000	chr4	+	14293513	14297066	tesmin/TSO1-like CXC domain-containing protein
AT4G29010	chr4	-	14297044	14302147	fatty acid multifunctional protein (AIM1)
TTCTTATAAAGTCTCCTCTTT	0 10 0 0 0 0 0 0 0 0 0 0
AT4G38170	chr4	+	17904558	17906821	far-red impaired responsive protein, putative
AT4G38180	chr4	-	17906514	17909677	far-red impaired responsive protein, putative
TTGAAAGAAATGGAAGACCAA	0 0 0 10 0 0 0 0 0 0 0 0
AT4G39080	chr4	+	18209399	18215056	vacuolar proton ATPase, putative
AT4G39090	chr4	-	18215556	18217482	cysteine proteinase RD19a (RD19A) / thiol protease
ATTTTTTCCCCTTCTCTCCG	0 0 0 0 0 0 0 0 0 0 10 0
TTCCTCTCATCCTCTGCAT	0 0 0 0 0 0 10 0 0 0 0 0
AT4G39990	chr4	+	18542551	18543978	Ras-related GTP-binding protein, putative
AT4G40000	chr4	-	18543893	18547523	NOL1/NOP2/sun family protein
ATCTTGCATCTGAAGGCGACTC	0 0 0 0 0 0 0 0 0 0 10 0
TTCAAAAGCTATTTGTTCCAAT	0 0 0 10 0 0 0 0 0 0 0 0
AT5G02370	chr5	+	503408	507244	kinesin motor protein-related
AT5G02380	chr5	-	506498	507244	metallothionein protein 2B (MT-2B)
TACAGACTTAGGGTTTATGAA	0 10 0 0 0 0 0 0 0 0 0 0
TGCCGGCGACGTTGGTCTTTCTCTTC	0 0 0 0 0 0 0 0 0 0 0 10
AT5G10830	chr5	+	3423686	3424720	embryo-abundant protein-related
AT5G10840	chr5	-	3424688	3427878	endomembrane protein 70, putative
TGCAGTCTTCATCGAGCTCT	0 0 0 0 0 0 10 0 0 0 0 0
AT5G17410	chr5	+	5730610	5736695	tubulin family protein
AT5G17420	chr5	-	5736630	5741465	cellulose synthase, catalytic subunit (IRX3)
ATAAACATTGTTGGCGTTGT	0 0 0 0 0 0 0 10 0 0 0 0
AT5G26030	chr5	+	9096460	9099185	ferrochelatase I
AT5G26040	chr5	-	9099157	9101636	histone deacetylase family protein (HDA2)
AATAGATTGGACTATGTAT	0 0 0 1 0 0 10 0 0 0 0 0
AATAGATTGGACTATGTATAT	1 0 1 1 0 1 1 0 0 10 0 10
AATATATATAGTCCAATCTA	0 0 0 1 0 0 0 0 0 0 0 12
AATATATATAGTCCAATCTAT	0 0 1 11 0 0 0 0 1 1 11 12
AGATTGGACTATGTATATTAA	0 0 0 11 0 0 0 0 1 1 0 10
ATAGATTGGACTATGTATAT	0 0 0 10 0 0 0 0 0 0 0 0
ATAGATTGGACTATGTATATT	16 10 10 17 0 0 1 0 11 13 10 14
ATATAGTCCAATCTATTGAAG	0 0 0 15 0 0 0 0 1 1 1 0
ATTAAATTTGACTAAGAGATA	0 0 0 0 0 0 0 0 10 11 1 14
TAGATTGGACTATGTATATT	0 0 0 10 0 0 0 0 0 0 0 0
TAGTCCAATCTATTGAAGTAC	10 0 10 10 0 0 0 0 0 0 0 0
TATAGTCCAATCTATTGAAG	0 0 0 11 0 0 0 0 0 0 0 1
TCAATAGATTGGACTATGT	10 0 0 1 0 1 0 0 0 0 0 0
TCAATAGATTGGACTATGTA	39 16 16 40 0 0 0 0 0 0 0 10
TCAATAGATTGGACTATGTAT	62 40 58 215 1 1 0 0 11 0 1 10
AT5G31989	chr5	+	11521176	11522261	gypsy-like retrotransposon family (Athila)
AT5G31919	chr5	-	11519920	11521244	gypsy-like retrotransposon family
AAAATACTTAGTCGGAAGAACGAG	0 0 0 0 1 12 0 1 0 1 0 0
AAAGTTCAAGCTGAACCAGCTAGG	0 0 0 0 0 1 0 11 0 1 0 0
AAGAACGAGAAAGTTCAAGCTGAA	0 0 0 0 0 11 0 10 0 0 0 1
ATACTTAGTCGGAAGAACGAGAAA	0 0 0 0 10 1 1 16 0 1 0 1
GAAAGTTCAAGCTGAACCAGCTAG	0 0 0 0 0 10 1 1 0 0 0 0
GAGAAAGTTCAAGCTGAACCAGCT	0 0 0 0 1 10 1 11 0 0 0 0
GTTCAAGCTGAACCAGCTAGGTGA	0 0 0 0 10 0 0 10 0 0 0 0
AT5G35360	chr5	+	13584158	13588496	acetyl-CoA carboxylase, biotin carboxylase subunit (CAC2)
AT5G35370	chr5	-	13588433	13591271	lectin protein kinase family protein
AATAATCAGAACCACTCGTCGACT	0 0 0 0 0 0 0 0 0 10 1 1
AT5G42180	chr5	+	16852630	16854224	peroxidase 64 (PER64) (P64) (PRXR4)
AT5G42190	chr5	-	16854191	16855645	E3 ubiquitin ligase SCF complex subunit SKP1/ASK1 (At2)
AACCGTGACGTCATTCGACAA	0 0 0 0 0 0 0 0 0 0 10 0
AT5G53310	chr5	+	21634581	21636355	myosin heavy chain-related
AT5G53320	chr5	-	21636241	21638398	leucine-rich repeat transmembrane protein kinase, putative
ATTATCGTGATTGCCATTTGAGAA	0 0 0 0 0 0 0 0 0 10 0 0
TTCAGGTTGGTATGGTTTGCA	0 0 10 0 0 0 0 0 0 0 0 0
AT5G53815	chr5	+	21851784	21852218	copia-like retrotransposon family
AT5G53810	chr5	-	21850179	21853011	O-methyltransferase, putative
AACATCGATCCACGGACCTCAGAA	0 0 0 0 1 14 0 0 1 0 0 0
ACTCAAATCATCCTCAGAAGGTCT	0 0 0 0 0 10 0 0 0 0 0 0
ATATTCTTGATGGAACTAATTACA	0 0 0 0 0 0 0 0 0 10 10 0
AT5G58120	chr5	+	23517492	23521067	disease resistance protein (TIR-NBS-LRR class), putative
AT5G58130	chr5	-	23521049	23523797	RNA recognition motif (RRM)-containing protein
TTCAGAAAAAATACATGTA	0 10 0 0 0 0 0 0 0 0 0 0
AT5G58710	chr5	+	23717775	23719765	peptidyl-prolyl cis-trans isomerase, putative
AT5G58720	chr5	-	23719702	23723137	PRLI-interacting factor, putative
ATTCCTGTCACTACCTTCCCGA	0 0 0 0 0 0 0 0 0 0 10 0
AT1G34842	chr1	-	12751190	12752376	non-LTR retroelement reverse transcriptase
RAFL17-40-E04	chr1	+	12751268	12752617
AAAAAACTTGTTGTAGCTTCTGAC	0 0 0 0 0 0 11 0 0 10 0 1
AAATATTTTCTTGTTTCTGCAGGT	0 0 0 0 0 0 0 11 0 0 0 0
AAGCAAATCAGATGTTTAGCCGC	0 0 0 0 0 0 0 10 0 0 0 0
AAGTTCCACCTCAACCTGTGACCT	0 0 0 0 0 0 0 10 0 0 0 0
AATCTGGACCTGCAGAAACAAGAA	0 0 0 0 0 0 0 10 0 0 0 0
ACACCAGACTCTGCTTTCAAGACC	0 0 0 0 0 0 0 10 0 0 0 0
ACTGCGTGATCCTGGATCTCAGAG	0 0 0 0 0 0 0 10 0 0 0 0
ATTTGGACAATCTGGACCTGCAGA	0 0 0 0 0 0 0 12 0 0 0 0
ATTTTCTTGTTTCTGCAGGTCCAG	0 0 0 0 0 0 0 10 0 0 0 0
GAGATCCAGGATCACGCAGTGGCG	0 0 0 0 0 0 0 10 0 0 0 0
GGACAATCTGGACCTGCAGAAACA	0 0 0 0 0 0 0 11 0 0 0 0
TTTCTTGTTTCTGCAGGTCCAGAT	0 0 0 0 0 0 0 10 0 0 0 0
AT2G47020	chr2	-	19319685	19322391	peptide chain release factor, putative
RAFL09-07-L05	chr2	+	19319779	19321025
ACAGGGAACAAGCAGAGCA	12 0 0 0 0 0 0 0 1 0 0 13
ACAGGGAACAAGCAGAGCAT	0 0 0 0 0 0 0 0 0 0 0 10
ACAGGGAACAAGCAGAGCATG	252 19 0 25 14 0 0 1 15 0 0 175
ACTGCCTCTTCCCTGGCTCCC	0 0 0 0 0 0 0 0 1 0 0 14
AGACAGGGAACAAGCAGAGCA	0 0 0 0 0 0 0 0 0 0 0 11
AGAGACAGGGAACAAGCAGAGCA	0 0 0 0 0 0 0 11 1 0 0 32
ATGCACTGCCTCTTCCCTG	141 10 10 121 1 0 0 11 13 0 0 146
ATGCACTGCCTCTTCCCTGG	311 11 1 308 12 0 0 12 23 1 0 351
ATGCACTGCCTCTTCCCTGGC	3103 40 23 2952 45 0 1 48 104 17 10 2658
ATGCACTGCCTCTTCCCTGGCT	12 0 0 18 1 0 0 12 11 0 0 58
ATGCACTGCCTCTTCCCTGGCTC	30 0 1 36 11 0 0 28 15 0 0 360
ATGCACTGCCTCTTCCCTGGCTCC	0 0 0 0 0 0 0 0 0 0 0 10
CACTGCCTCTTCCCTGGCTCCC	11 0 0 10 0 0 0 0 0 0 0 0
CATGCACTGCCTCTTCCCTGGC	11 0 0 14 0 0 0 0 0 0 0 1
CCCATGCACTGCCTCTTCCC	0 0 0 10 0 0 0 0 0 0 0 0
CCCATGCACTGCCTCTTCCCT	19 0 0 15 0 0 0 0 0 0 0 0
CTCTTCCCTGGCTCCCTCTTT	10 0 0 11 0 0 0 0 0 0 0 0
GACAGGGAACAAGCAGAGCATGG	0 0 0 0 11 0 0 11 0 0 0 1
GACAGGGAACAAGCAGAGCATGGA	0 0 0 0 16 0 0 95 0 0 0 0
GACAGGGAACAAGCAGAGCATGGAT	0 0 0 0 0 0 0 10 0 0 0 0
GAGACAGGGAACAAGCAGAGCATG	0 0 0 0 0 0 0 16 0 0 0 0
GCACTGCCTCTTCCCTGGC	23 1 0 38 0 0 0 0 0 10 0 11
GCACTGCCTCTTCCCTGGCT	28 0 0 51 0 0 0 0 0 0 0 0
GCACTGCCTCTTCCCTGGCTC	0 0 0 12 0 0 0 0 0 0 0 0
TCACAAACGTTAGCAGTAGCA	0 0 0 10 0 0 0 0 0 0 0 0
TCTTCCCTGGCTCCCTCTTT	0 0 0 13 0 0 0 0 0 0 0 0
TCTTCCCTGGCTCCCTCTTTT	0 0 0 12 0 0 0 0 0 0 0 0
TCTTCCCTGGCTCCCTCTTTTT	15 0 0 12 0 0 0 0 0 0 0 0
TGCACTGCCTCTTCCCTGG	146 18 0 210 0 0 0 0 10 1 0 14
TGCACTGCCTCTTCCCTGGC	893 62 12 1187 14 0 1 12 10 13 1 73
TGCACTGCCTCTTCCCTGGCT	1421 103 14 2193 14 0 1 16 21 16 1 88
TGCACTGCCTCTTCCCTGGCTC	119 14 0 259 1 0 0 1 0 1 0 18
TGCACTGCCTCTTCCCTGGCTCCC	0 0 0 0 0 0 0 10 0 0 0 0
AT1G14920	chr1	+	5149226	5151354	gibberellin response modulator (GAI) (RGA2)
gnl|UG|At#S18906417	chr1	-	5149251	5151090
ATCATCATCATCATCATCA	1 1 0 1 0 0 1 12 10 17 11 15
ATCATCATCATCATCATCAT	0 0 0 0 0 0 0 0 0 1 10 0
ATCATCATCATCATCATCATC	0 0 0 1 0 0 0 0 0 13 14 13
ATCATCATCATCATCATCATCA	0 1 0 1 0 0 0 10 1 10 23 12
ATGATGATGATGATGATGA	11 0 1 11 0 11 10 0 0 19 24 14
ATGATGATGATGATGATGAT	0 11 0 11 0 14 1 1 10 29 28 18
CATCATCATCATCATCATC	1 0 0 1 0 0 0 0 1 12 1 10
CATCATCATCATCATCATCA	0 1 1 1 1 1 0 11 10 20 19 16
GATGATGATGATGATGATG	1 0 1 0 0 0 0 1 0 15 14 1
GATGATGATGATGATGATGA	11 1 1 10 1 1 1 10 10 18 19 13
GATGATGATGATGATGATGAT	0 0 1 1 1 0 1 0 1 13 14 12
TCAATGTCGGATCTAGGTTTT	0 0 0 10 0 0 0 0 0 0 0 0
TCATCATCATCATCATCAA	0 1 0 0 0 1 0 0 0 0 1 10
TCATCATCATCATCATCAT	13 0 0 0 1 11 1 11 12 34 24 23
TCATCATCATCATCATCATC	15 11 14 18 21 12 10 20 26 90 49 67
TCATCATCATCATCATCATCA	11 17 17 15 22 15 1 19 33 78 71 73
TGATGATGATGATGATGAT	14 22 21 15 19 27 15 17 23 134 140 76
TGATGATGATGATGATGATG	18 20 16 17 13 26 15 15 16 118 155 67
TGATGATGATGATGATGATGA	14 25 26 30 24 32 25 21 35 169 190 108
TGATGATGATGATGATGATGAT	13 21 18 17 15 19 16 10 27 114 121 59
TTCATGACGCTCAACTCGGTC	10 0 0 1 0 0 0 0 0 0 0 0
AT1G45165	chr1	+	17090807	17091338	Expressed protein
gnl|UG|At#S18895530	chr1	-	17090848	17091315
AAAAGATATACTGATTTTGTTTGT	0 0 0 0 0 0 0 10 0 0 0 0
AGGCCTGTTACGGATCCGGATA	0 0 0 0 10 1 0 1 0 0 0 0
AGGCCTGTTACGGATCCGGATATC	0 0 1 0 11 20 11 15 0 1 0 0
ATACTGATTTTGTTTGTACATCTA	0 0 0 0 0 0 0 12 0 0 0 0
TCCGCGGATACTCGTACTTTT	0 0 0 10 0 0 0 0 0 0 0 0
AT1G56070	chr1	-	20967930	20971742	elongation factor 2, putative / EF-2
gnl|UG|At#S18904217	chr1	+	20969383	20970089
AGGATAAGTTGTGGCCTAT	0 0 10 0 0 0 0 0 0 0 0 0
AGTGTTCAGAGGACTGTCATT	0 0 0 0 0 0 0 0 0 0 10 0
ATCAGTATGCAAATGCCATCAGGA	0 0 0 0 0 0 10 0 0 0 0 0
CTGCTATGAACCCATCAAGCA	0 0 0 0 0 0 10 0 0 1 0 0
CTGCTATGAACCCATCAAGCAAA	0 0 1 0 0 0 11 0 0 0 1 1
CTGCTATGAACCCATCAAGCAAAT	0 0 0 1 0 0 11 0 0 0 1 1
GATTCCAGCCTCTGACAAGGGTAGAT	0 0 0 0 0 0 0 0 0 0 10 0
TCTGCTATGAACCCATCAAGC	0 0 0 0 0 0 10 0 0 0 0 0
TCTGCTATGAACCCATCAAGCAAA	0 0 0 1 0 0 10 0 0 1 1 0
TCTGCTATGAACCCATCAAGCAAAT	0 0 1 0 0 0 10 0 0 0 0 0
AT1G76880	chr1	+	28865500	28868225	trihelix DNA-binding protein, putative
gnl|UG|At#S18909769	chr1	-	28866329	28867745
ACGAAAACGGACAATGGTGGT	0 0 0 10 0 0 0 0 0 0 0 0
ATTTCGAATCAAGATTCGTCC	0 0 10 0 0 0 0 0 0 0 0 0
TAACGACTGCGACAACTACTC	0 0 0 10 0 0 0 0 0 0 0 0
TCAGAATATGACTCCTGCAGC	0 0 0 10 0 0 0 0 0 0 0 0
TGTAACGACTGCGACAACTAC	10 0 0 0 0 0 0 0 0 0 0 0
TGTTAAACCGGATAATTCTGT	0 0 0 10 0 0 0 0 0 0 0 0
TTTCTATCGGATAATTCTACA	10 0 0 0 0 0 0 0 0 0 0 0
AT2G24750	chr2	+	10539001	10545985	pseudogene
gnl|UG|At#S18899191	chr2	-	10541800	10549373
AAAAACGTAACTTCTCACATA	0 0 0 0 0 0 0 0 1 0 10 0
AAAAACGTAACTTCTCACATATCT	0 0 0 0 0 0 0 0 1 0 10 1
AAAAGAATAGGTATAAGACCAACT	0 0 0 0 0 10 0 0 0 0 0 0
AAAGAATGTGTCTGAACTTGAAGC	0 0 0 0 0 0 0 10 0 0 0 0
AACGAGACTTAGTGGAGTCAAAC	0 0 0 0 0 10 1 0 0 0 0 0
AACGAGACTTAGTGGAGTCAAACT	0 0 0 0 1 0 11 0 0 0 0 0
AAGAAACTACCGCTGCAGTTGG	0 0 0 0 1 10 1 0 1 1 0 0
AAGAAACTACCGCTGCAGTTGGTC	0 0 0 0 10 1 13 0 1 1 10 0
AAGACCAACTGCAGCGGTAGTTTC	0 0 0 0 11 0 10 0 0 0 0 0
AAGTCCATTCGACTCCACCTCACC	0 0 0 0 11 1 10 0 0 0 0 0
AATAGGTATAAGACCAACTGCAGC	0 0 0 0 10 0 0 0 0 0 0 0
AATGATAATGGAAACCGATAGTGA	0 0 0 0 0 0 0 0 0 0 0 10
ACTAAGAAACTACCGCTGCAGTTG	0 0 0 0 1 0 10 0 0 0 0 0
ACTAGTCTAAGATAATACCAATA	0 0 0 0 0 0 0 0 0 0 0 10
AGAAAAAGTTGAGAGAGAATCTCT	0 0 0 0 10 0 1 0 0 0 0 0
AGAAACTACCGCTGCAGTTGGTCT	0 0 0 0 1 1 10 0 0 0 0 0
AGAAACTCATACAATTAAAAAAAA	0 0 0 0 0 10 1 0 0 1 1 0
AGCGGTAGTTTCTTAGTAGAAACT	0 0 0 0 11 0 0 0 0 0 0 0
AGGTATAAGACCAACTGCAGCGGT	0 0 0 0 10 0 1 0 0 0 0 0
AGTAGAAACTCATACAATTAAAAA	0 0 0 0 1 15 17 0 1 11 0 0
ATACGTTGGAGCTGCTCTAAGATC	0 0 0 0 0 0 1 0 11 14 17 0
ATATATCATTAGATCGACAAGATC	0 0 0 0 10 0 0 10 0 1 0 0
ATATCATTAGATCGACAAGAT	0 0 0 0 0 0 0 0 0 10 0 0
ATATGAATCCTATACGTTGGAGCT	0 0 0 0 0 0 10 0 0 1 0 0
ATCAACCGATTATAAAAAAAGACT	0 0 0 0 0 0 0 0 0 11 1 0
ATTGTATGAGTTTCTACTAAGAAA	0 0 0 0 1 10 1 0 0 1 0 0
AT3G05415	chr3	-	1555537	1560588	non-LTR retrotransposon family (LINE)
gnl|UG|At#S18904339	chr3	+	1554778	1561534
AAAAACAGAGAACCAAAAGTTAAT	0 0 0 0 1 0 0 0 0 11 10 1
AAAAACCCGAGAGCTCTCCATTC	0 0 0 0 0 0 0 0 0 0 13 0
AAAAATTCCTCTGCATTCTCT	0 0 0 0 0 0 0 0 0 0 10 0
AAAACCCGAGAGCTCTCCATTCAC	0 0 0 0 0 0 0 0 1 11 10 0
AAAAGACTAACCTCATTCGTTTCT	0 0 0 0 1 0 0 0 0 10 1 0
AAAAGGAAACTGTTGAAGAATAGC	0 0 0 0 1 1 10 0 0 10 0 0
AAAAGTTAATGATGCTAGAAAGAA	0 0 0 0 0 1 1 0 0 11 0 0
AAAATCACCAAGAATCATCCAAC	0 0 0 0 1 0 1 0 0 0 10 0
AAAATCACCAAGAATCATCCAACT	0 0 0 0 1 0 0 0 0 1 10 11
AAAATCGAGTTCTGAATCCCATCC	0 0 0 0 0 0 0 0 1 13 10 0
AAAATTCCTCTGCATTCTCTTCA	0 0 0 0 0 0 0 0 0 0 11 0
AAAATTGAACTACGATAAGATA	0 0 0 0 0 0 0 0 0 11 0 0
AAAATTGAACTACGATAAGATAAG	0 0 0 0 0 1 11 0 0 0 0 0
AAAATTGTTGCTTGGCCAAAAGT	0 0 0 0 1 10 0 0 0 0 0 0
AAAATTGTTGCTTGGCCAAAAGTT	0 0 0 0 0 0 0 0 0 10 0 0
AAACACCGGACCATGATAGCTCA	0 0 0 0 0 0 0 0 0 10 11 0
AAACGAATGAGGTTAGTCTTTTGAA	0 0 0 0 0 0 0 0 0 10 0 0
AAACGGCCTTCTCTGAAAAAAGAT	0 0 0 0 0 10 0 0 1 0 0 1
AAACTCCACGATAACATCTTTTTC	0 0 0 0 0 1 0 0 0 1 10 0
AAACTGCACGGCTTCCTCTTTTAT	0 0 0 0 0 0 10 0 0 0 0 0
AAAGAAAGATTGTATAGCGATTAC	0 0 0 0 0 12 0 0 0 12 1 1
AAAGAATCCCGAGCCGACAGTATT	0 0 0 0 0 10 10 0 0 0 0 0
AAAGACCGATTGATGATGGAAAAT	0 0 0 0 0 10 1 0 10 0 1 0
AAAGACTCCTTTCTCACCCAA	0 0 0 0 0 0 0 0 0 1 10 1
AAAGACTCCTTTCTCACCCAATCA	0 0 0 0 10 10 0 0 1 0 11 1
AAAGACTTTAAAAGAAACGAATGA	0 0 0 0 0 10 0 0 0 10 0 0
AAAGACTTTGTAATCGCTATACA	0 0 0 0 0 0 0 0 1 14 12 0
AAAGATCATCGACAAGAATATTCG	0 0 0 0 10 13 14 16 1 10 14 0
AAAGCTTTTGACTCTGTACAATGG	0 0 0 0 1 15 0 1 0 0 0 0
AAAGGAAACTGTTGAAGAATAGCT	0 0 0 0 10 0 0 0 0 0 0 0
AAAGGACTTTGTGTGAACTCTTGG	0 0 0 0 1 10 0 0 0 0 0 0
AAAGTCCTATGCAGCAGTAGTTAC	0 0 0 0 1 0 0 0 1 11 13 0
AAAGTTAATGATGCTAGAAAGAAC	0 0 0 0 0 1 11 0 1 12 0 0
AAAGTTGGATGATTCTTGGTGATT	0 0 0 0 0 0 0 0 0 10 0 0
AAAGTTTTTGTTGAAGTAAATCTT	0 0 0 0 1 10 0 0 0 1 0 0
AAATCAGATTGAGAATTACATAGC	0 0 0 0 10 13 13 0 0 20 0 10
AAATCCATAGCTAGAAATCATTCT	0 0 0 0 0 0 0 10 0 0 0 0
AAATGTCGGGGTTCTTCTGGAATG	0 0 0 0 0 13 12 0 0 1 10 0
AAATTGAACTACGATAAGATAAGA	0 0 0 0 0 0 0 0 0 10 0 0
AACAAGCCAAGTGATGAACGAGAA	0 0 0 0 0 10 0 0 0 0 0 0
AACAGCCTTCATGGCAGGAATCTC	0 0 0 0 1 0 10 0 0 0 0 0
AACCAACTGTTCCTGCCTCAGAAG	0 0 0 0 1 11 0 0 0 0 0 0
AACCATCGGGACCTGGAGATTTAT	0 0 0 0 0 10 0 0 0 11 10 1
AACCCTGACATAGCCGCGAACCTA	0 0 0 0 0 10 0 0 0 0 0 0
AACCTCTGCTATGTTTCGATTTTC	0 0 0 0 0 0 1 0 0 0 10 10
AACCTTCTTCCAAGACTGCTAGAG	0 0 0 0 1 10 1 0 0 0 0 0
AACGAATGAGGTTAGTCTTTTGAA	0 0 0 0 10 0 1 0 1 0 0 0
AACGCTATGTAATTCTCAATCTGA	0 0 0 0 0 11 0 0 0 0 0 0
AACTACGATAAGATAAGAGACTCT	0 0 0 0 0 10 1 0 0 0 1 0
AACTACTGCTGCATAGGACTTTTG	0 0 0 0 1 11 10 0 0 0 1 1
AACTTAGATTTTTGCTGCAAATA	0 0 0 0 0 0 0 0 0 10 0 0
AACTTCTTTCGGAACTGCAATGGT	0 0 0 0 0 13 0 0 0 0 0 1
AACTTTAGCTTCATCAAACTTTGT	0 0 0 0 0 0 0 0 1 0 10 0
AACTTTTGGCCAAGCAACAATTTT	0 0 0 0 1 11 0 0 0 0 10 0
AACTTTTGGTACGGAACATTGGCA	0 0 0 0 0 10 0 0 0 11 0 0
AAGAAAGGTTCTATTCTCTATGCC	0 0 0 0 10 10 1 0 0 0 0 10
AAGAACCCCGACATTTAATGATG	0 0 0 0 0 0 0 0 0 10 0 0
AAGAATATTCGAAACAGATTCAGC	0 0 0 1 13 13 1 26 1 0 0 0
AAGACGTTCCAAAGTGTCACAGGT	0 0 0 0 10 0 1 0 0 0 0 0
AAGACTGCTAGAGAATTCCATTGA	0 0 0 0 12 10 1 0 10 11 10 1
AAGAGACTCTGGATTTCGCTGAC	0 0 0 0 0 0 1 0 0 10 0 0
AAGAGACTCTGGATTTCGCTGACA	0 0 1 0 14 20 15 0 0 12 0 1
AAGAGATGTAGATACGGACGGGAT	0 0 0 0 0 0 0 0 0 0 10 0
AAGAGGAAATAAGAAAGGTTCTAT	0 0 0 0 0 0 11 0 0 0 0 0
AAGATAAGAGACTCTGGATTTCGC	0 0 0 0 0 10 11 0 0 15 0 1
AAGATTGACGTCTATGAGATAGAC	0 0 0 0 10 14 1 0 0 11 1 0
AAGATTGATATCTCGAAAGCTTTT	0 0 0 0 1 11 0 0 0 1 0 10
AAGCCAAGTGATGAACGAGAATTT	0 0 0 10 0 0 0 0 0 0 0 0
AAGCTAAGCCAGAGGATTTTGAGG	0 0 0 0 0 10 1 0 0 0 0 0
AAGCTAGTCAACTCCATCGAATG	0 0 0 0 0 0 0 0 0 10 0 0
AAGCTGCGATTGGTATCGGGGAGT	0 0 0 0 0 1 0 0 0 0 10 1
AAGGATGTATAGGCTTGATCCACA	0 0 0 0 12 1 1 0 1 12 0 0
AAGGATTCAATATCTAGCCGGAG	0 0 0 0 0 0 0 0 0 10 0 0
AAGGGAAATTCTTGTATGGGATCT	0 0 0 0 10 0 0 0 0 0 0 0
AAGGGCACTCTTGAAGTTTTTGAT	0 0 1 0 1 14 10 0 0 1 0 0
AAGTCTGTTCTTTCTAGCATCATT	0 0 0 0 1 10 0 0 1 11 0 0
AAGTTAATGATGCTAGAAAGAACA	0 0 0 0 0 1 0 0 0 10 0 0
AATAAATAAAAAGTTGGACAGAGT	0 0 0 0 0 13 0 0 0 0 0 0
AATAGGCTTTAGACTCTTTAGCTT	0 0 0 0 0 0 10 0 0 0 0 0
AATCAAAATCGAGTTCTGAATCCC	0 0 0 0 1 11 0 0 0 0 0 0
AATCAAGCTTACACTCAATGGAA	0 0 0 0 0 0 0 0 0 10 0 0
AATCAAGCTTACACTCAATGGAAT	0 0 0 0 0 10 0 0 1 1 0 0
AATCGAAAAACAGAGAACCAAAAG	0 0 0 0 0 10 0 0 0 0 0 0
AATCGGCTCAAAGAAATCCTCCCT	0 0 0 0 10 0 0 0 0 0 0 0
AATCTCTGGCTGGGCTTCTTCTTT	0 0 0 0 1 13 10 0 0 0 0 0
AATCTTAAGAGCACTCCGGCTAGA	0 0 0 0 0 0 10 0 0 0 0 0
AATGACTTCCTCTGAGGAGATTGT	0 0 0 0 1 10 0 0 1 0 0 0
AATGATGCTAGAAAGAACAGACT	0 0 0 0 1 10 0 0 0 0 0 0
AATGGAATTCTCTAGCAGTCTTGG	0 0 0 0 10 1 0 0 0 0 0 0
AATTCCACTTCGGATAAAGAGAA	0 0 0 0 10 0 0 0 0 0 0 0
AATTGAACTACGATAAGATAAGAG	0 0 0 0 0 10 1 0 1 1 0 0
AATTTTGGATCACGAAAGATTATT	0 0 0 0 0 11 1 0 0 1 0 0
ACAGAACACACAACTATGCCAAGC	0 0 10 0 0 0 1 0 0 10 0 1
ACAGATCCAGATGGAGAACCAACT	0 0 0 0 1 0 11 0 0 0 0 0
ACGAACTCGCATTACATCCTGGAC	0 0 0 0 0 1 0 0 0 0 12 0
ACGATAAGATAAGAGACTCTGGAT	0 0 0 0 1 0 1 0 0 12 0 0
ACGCTATGTAATTCTCAATCTGAT	0 0 0 0 0 10 0 0 0 0 0 0
ACGGCTATAAAGTCTGGGAATACA	0 0 0 0 0 0 0 10 0 1 0 0
ACGGTTACATCCTGAAACAGAA	0 0 0 0 0 10 0 0 0 0 0 0
ACTATTACGCTCTCGCCATAAAC	0 0 0 0 0 0 0 11 0 0 0 0
ACTCGCATTACATCCTGGACCACT	0 0 0 0 0 10 0 0 0 0 0 0
ACTCTCACTGTGGTAGCAGAAGCA	0 0 0 0 10 1 0 0 0 0 0 0
ACTTGAGAATAGGCTTTAGACTCT	0 0 0 0 0 0 10 0 0 0 0 0
ACTTGCTCTGTTTTGACTGAAGAG	0 0 0 0 1 10 1 0 0 1 0 0
ACTTTTGGTTCTCTGTTTTTCGA	0 0 0 0 0 1 0 0 0 10 0 0
ACTTTTGGTTCTCTGTTTTTCGAT	0 0 0 0 0 1 1 0 0 10 0 0
AGAAAGAACAGACTTGATCAGTTG	0 0 0 0 10 1 0 0 0 0 0 0
AGAACACACAACTATGCCAAGCT	0 0 0 0 0 10 0 0 0 0 0 0
AGAAGAACCCCGACATTTAATGA	0 0 0 0 0 0 10 0 0 0 0 0
AGAAGAACCCCGACATTTAATGAT	0 0 0 0 0 11 0 0 0 0 0 0
AGAAGTCGTTAGAGACTGCTCTCT	0 0 0 0 0 10 1 0 0 0 0 0
AGAATGATTTCTAGCTATGGATTT	0 0 0 0 0 0 0 14 0 0 0 0
AGACGTCAATCTTAATTGCTTTG	0 0 0 0 0 10 0 0 0 0 0 0
AGACGTCAATCTTAATTGCTTTGT	0 0 0 0 0 10 0 0 0 0 0 0
AGACTGCTCTCTAGCTGATATGAG	0 0 0 0 10 1 1 0 0 0 0 0
AGAGAACCAAAAGTTAATGATGCT	0 0 0 0 0 1 10 0 0 0 0 1
AGAGAAGGCCGTTTAGTAACTACT	0 0 0 0 14 12 1 0 1 0 0 0
AGAGAATTCCATTGAGTGTAAGCT	0 0 0 0 1 10 1 0 0 0 0 0
AGAGACAATGTCTCCAGCAATTCG	0 0 0 0 1 10 0 0 0 0 0 0
AGAGACTGCTCTCTAGCTGATATG	0 0 0 0 11 12 1 0 1 0 0 0
AGAGAGCAGTCTCTAACGACTTC	0 0 0 0 10 0 0 0 0 0 0 0
AGAGTCTCTTATCTTATCGTAGTT	0 0 0 0 1 10 1 0 0 11 12 0
AGATAAGAGACTCTGGATTTCGCT	0 0 0 0 12 12 1 0 0 12 0 0
AGCCGTGCTGAATCTGTTTCGAAT	0 0 0 0 10 0 10 1 0 0 0 0
AGCGAAATCCAGAGTCTCTTATCT	0 0 1 0 1 0 10 0 0 0 0 0
AGCGCTGGAGGCTTGAGCTTACTC	0 0 0 1 0 1 10 0 0 0 0 0
AGCGTTGGCTATACAAGACAGAGG	0 0 0 0 11 1 0 0 0 0 0 0
AGCTATGGATTTGAAACCAAAAC	0 0 0 0 0 0 0 10 0 0 0 0
AGCTATGGATTTGAAACCAAAACT	0 0 0 0 0 0 0 10 0 0 0 0
AGGAATCGTTTTGGTCTGTTAAGG	0 0 0 0 0 11 0 0 0 0 0 0
AGGAATCTCTCCACGAGCTAAGGA	0 0 0 0 0 1 0 0 0 10 0 0
AGGAATTAAAGCTAGAATCGTGGT	0 0 0 0 10 1 0 0 0 0 0 0
AGGACAGAGTACCGAGAAGAGGAT	0 0 0 0 0 10 0 0 0 0 0 0
AGGATTCAATATCTAGCCGGAGTG	0 0 0 0 0 1 10 0 0 0 0 0
AGGATTTCTTTGAGCCGATTAGCC	0 0 0 0 0 11 0 0 0 1 0 0
AGGCTTGATCCACACGAACAGACA	0 0 0 0 0 10 0 0 0 0 0 0
AGGGCTCTAGTGTCAGCGAAATCC	0 0 0 0 10 1 0 0 0 0 0 0
AGTTGCGTTACCGGGATAGCAAGC	0 0 0 0 0 0 0 10 0 0 0 0
ATAAACTGTGGATCGTTGCTTGGA	0 0 0 0 0 0 0 0 0 10 11 0
ATAAAGAGGATGGGATTCAGAACT	0 0 0 0 0 0 0 0 0 11 0 0
ATAACCTTCTTCCAAGACTGCTA	0 0 0 0 0 0 0 0 0 10 0 0
ATAAGAACCATAAACCCAAGCTGC	0 0 0 0 1 1 10 0 1 10 0 0
ATAAGATAAGAGACTCTGGATTTC	0 0 0 0 1 10 0 0 0 15 0 0
ATAAGCTTCGAGACGACCTTGTAC	0 0 0 0 1 1 0 0 0 0 10 0
ATAAGTACTGCTTCTTTTTCGGTT	0 0 0 0 1 10 1 0 10 10 1 1
ATACACGACTCCAAGGCGGGCTGC	0 0 0 0 0 0 0 11 0 0 0 0
ATACGTAAGGAATCGTTTTGGTCT	0 0 0 0 0 1 0 0 0 10 1 0
ATACTTTCCAAGCAACGATCCACA	0 0 0 0 1 0 1 10 1 0 0 0
ATAGACGTCAATCTTAATTGCTT	0 0 0 0 0 10 0 0 0 0 0 0
ATAGAGTGGATCTTTTAAATCAGA	0 0 0 0 0 10 0 0 0 0 0 0
ATAGCCGTGCTGAATCTGTT	0 0 0 0 0 1 0 1 0 0 10 0
ATAGCCGTGCTGAATCTGTTTCGA	0 0 0 0 1 1 0 13 1 1 0 0
ATAGCTTCCTTAGCTCGTGGAGAG	0 0 0 0 10 0 0 0 0 0 0 0
ATAGGACTTTTGCTGGACAGATCC	0 0 0 0 10 10 10 0 0 0 0 0
ATATCATCGGCAAAACACAAGTGT	0 0 0 0 1 10 1 0 0 0 0 0
ATATTCGAAACAGATTCAGCACGG	0 0 0 0 0 0 0 12 0 0 0 0
ATATTCTTGTCGATGATCTTTGCA	0 0 10 0 1 1 0 0 0 1 0 0
ATCAATCTGCTTTTATTAAAGACC	0 0 0 0 1 0 0 0 0 10 0 0
ATCAATCTTAAGAGCACTCCGGCT	0 0 0 0 0 10 0 0 0 0 1 0
ATCACTTGGCTTGTTTTTCAGAAC	0 0 0 0 0 12 12 0 1 11 1 0
ATCAGAACATAAAATTTCTCGGAT	0 0 0 0 0 10 0 0 10 0 0 0
ATCAGATTGAGAATTACATAGCGT	0 0 0 0 0 10 0 0 0 0 0 0
ATCATCGGCAAAACACAAGTGTGT	0 0 0 0 1 10 0 0 1 0 0 0
ATCATGGTCCGGTGTTTACTTGGT	0 0 0 0 0 10 0 0 0 0 0 0
ATCCAAAATTGAACTACGATAAGA	0 0 0 0 0 11 0 0 0 0 0 0
ATCCCCATTCTCCTCCTGATCAC	0 0 0 0 0 11 0 0 0 0 0 0
ATCCCCATTCTCCTCCTGATCACT	0 0 0 1 12 1 1 0 0 0 0 0
ATCCTCTTCTCGGTACTCTGTCCT	0 0 0 0 0 1 10 0 0 0 0 0
ATCGAAAAACAGAGAACCAAAAGT	0 0 0 0 1 10 0 0 0 0 0 0
ATCGACAAGAATATTCGAAACAGA	0 0 0 0 1 10 0 15 0 0 0 0
ATCGCAGCTTGGGTTTATGGTTCT	0 0 0 0 10 0 0 0 0 0 0 0
ATCGGCAAAACACAAGTGTGTGAG	0 0 0 0 10 1 0 0 0 0 0 0
ATCGTTTTGGTCTGTTAAGGGAAA	0 0 0 0 0 0 0 0 0 10 0 0
ATCTCCTTCCGACTGAGATTCTGG	0 0 0 0 0 10 0 0 0 0 0 0
ATCTGTCCAGCAAAAGTCCTATGC	0 0 0 0 0 10 0 0 0 0 0 0
ATCTTATCGTAGTTCAATTTTGGA	0 0 0 0 10 13 12 0 0 0 0 0
ATGAATACTCATCGGAGAAAGAGA	0 0 0 0 1 0 11 0 0 0 0 0
ATGATTACTTGCTCTGTTTTGAC	0 0 0 0 0 1 0 0 0 10 0 0
ATGATTACTTGCTCTGTTTTGACT	0 0 0 0 0 0 0 0 0 11 1 0
ATGCAGAGTTCAATCCAATGGATA	0 0 0 0 10 0 0 0 0 0 0 0
ATGCCGCAGCATAAATCTCCAGGT	0 0 0 0 0 10 0 0 0 0 0 0
ATGGATTTGAAACCAAAACTGCAG	0 0 0 0 0 0 0 10 0 0 0 0
ATGGCACTTTTGAAGCAGGAGGGT	0 0 0 0 0 0 10 0 0 0 0 0
ATGGCGAGAGCGTAATAGTAGGCG	0 0 0 1 1 0 0 12 0 0 0 0
ATGTCCGACCAGGTTTTACCAG	0 0 0 0 0 10 0 0 0 0 0 0
ATGTCCGACCAGGTTTTACCAGTC	0 0 0 0 10 0 0 0 0 0 0 0
ATGTCGCCTACTATTACGCTCTCG	0 0 0 0 0 0 0 10 0 0 0 0
ATGTTCTGATGGCATTGTGCGTAC	0 0 0 0 1 0 0 0 0 10 0 0
ATTAAATGTCGGGGTTCTTCTGGA	1 0 0 0 0 11 1 0 0 0 0 1
ATTAACTTTTGGCCAAGCAACAAT	0 0 0 0 0 0 10 0 0 0 0 0
ATTAAGATTGACGTCTATGAGAT	0 0 0 0 0 0 10 0 0 0 1 0
ATTATATCATCGGCAAAACACAAG	0 0 0 0 0 10 0 0 0 0 0 0
ATTCACCTGAACCGAAAAAGAAGC	0 0 0 0 10 10 10 0 0 1 10 0
ATTCCCAGACTTTATAGCCGTGCT	0 0 0 0 0 1 0 16 0 0 0 0
ATTCGAAACAGATTCAGCACGGCT	0 0 0 0 0 0 0 13 0 0 0 0
ATTCGAAACTTTACTGAAGTAGAG	0 0 0 0 0 10 0 0 0 0 0 0
ATTCTGAAGCTTGGCATAGTTGTG	0 0 0 0 0 0 10 0 0 0 0 0
ATTCTTTTCGATCGCTTGAGTAGA	0 0 1 0 1 0 0 0 0 10 0 0
ATTGGATTGAACTCTGCATAAGTA	0 0 0 0 0 0 0 0 0 11 0 0
ATTTCCAAGAAGTCGTTAGAGACT	0 0 0 0 0 11 1 0 0 10 0 0
GAACGCGTGGCGGAGTCACGGATT	0 0 0 0 10 10 0 0 0 0 0 0
GAATACACGACTCCAAGGCGGGCT	0 0 0 0 0 0 0 10 0 0 0 0
GACAAGAACCGAGTGGTCCAGGAT	0 0 0 0 0 10 0 0 0 0 0 0
GACTTCCTCTGAGGAGATTGTGGG	0 0 0 0 10 0 0 0 0 0 0 0
GACTTGCGACGGGTGATAAACTCC	0 0 0 0 0 0 10 0 0 0 0 0
GAGACTCTGGATTTCGCTGACACT	0 0 0 0 0 11 0 0 0 0 0 0
GAGAGCTCTCCATTCACCTGAACC	0 0 0 0 0 10 1 0 0 0 0 0
GATTGTATAGCGATTACAAAG	0 0 0 0 0 0 0 0 0 0 10 0
GGTACTCTGTCCTGAGTGATCAGG	0 0 0 0 0 12 0 0 0 0 0 0
GGTGTTTACTTGGTCAAACAAGAG	0 0 0 0 10 0 0 0 0 0 0 0
GTTATACTTTCCAAGCAACGATCC	0 0 0 0 0 1 0 10 0 0 0 0
GTTTCGAATATTCTTGTCGATGAT	0 0 0 0 0 1 1 11 0 0 0 0
TATGCAGCAGTAGTTACTAAACGG	0 0 0 10 0 0 0 0 0 0 0 0
TGGAATGTGCGCGGTTTTAACAAA	0 0 0 0 0 0 10 0 0 0 0 0
TGGACTCTTGGGGACAAAG	0 0 0 0 0 10 0 0 0 0 0 0
TTAAAAAACTGCACGGCTTCCTCT	0 0 0 10 0 0 0 0 0 0 0 0
TTCTGACTATTCTCGAACGCGTGG	0 0 0 0 0 10 0 0 0 0 0 0
TTTTATCTATGCTTCAAACTATGT	0 0 10 0 0 0 0 0 0 0 0 0
AT3G06870	chr3	-	2167847	2168960	proline-rich family protein
gnl|UG|At#S18911928	chr3	+	2167741	2169222
TCGCAGCTTCTTCTTCATCTT	0 0 0 10 0 0 0 0 0 0 0 0
AT3G07390	chr3	+	2365301	2366496	auxin-responsive protein (AIR12)
gnl|UG|At#S18902146	chr3	-	2364999	2366310
TCAATTTGGGAATTTTGGTTT	0 0 0 10 0 0 0 0 0 0 0 0
AT3G24520	chr3	+	8941066	8942874	heat shock transcription factor
gnl|UG|At#S18898470	chr3	-	8941128	8942488
GAAGCATTTGTTGAATAACAT	0 10 0 0 0 0 0 0 0 0 0 0
TACAAAGTCGTTGAAGATCCT	0 0 0 10 0 0 0 0 0 0 0 0
TCATAGGAACAATCCACCCAT	0 0 0 10 0 0 0 0 0 0 0 0
TCATCGTGAAAACATATCAGA	0 0 0 10 0 0 0 0 0 0 0 0
TCGACGGTGAAGTCAGAGGAA	0 0 0 11 0 0 0 0 0 0 0 0
TCTTGTCGGAAACTTGTTGTT	0 10 0 0 0 0 0 0 0 0 0 0
TTTTCTTTGCCGGAGAGTGTT	0 0 0 10 0 0 0 0 0 0 0 0
AT5G41610	chr5	-	16638370	16641728	cation/hydrogen exchanger, putative (CHX18)
gnl|UG|At#S18903693	chr5	+	16638578	16639863
TAGAATAGCTGATGATCTCTC	10 0 0 0 0 0 0 0 0 0 0 0
TCAGCGTCTGCGTTTACTCCT	11 0 0 0 0 0 0 0 0 0 0 0
TCGCTGGTTTGTAGACTGCCA	10 0 0 0 0 0 0 0 0 0 0 0
TCTCGTTCTACTGCCCTGTGT	10 0 0 0 0 0 0 0 0 0 0 0
TCTCTCGTTCTACTGCCCTGT	10 0 0 0 0 0 0 0 0 0 0 0
TGAGGATTCGAAGCTGTGTGT	11 0 0 0 0 0 0 0 0 0 0 0
TGTAGACTGCCATTACGACTG	11 0 0 0 0 0 0 0 0 0 0 0
TTATGAACCATTAGAATAGCT	10 0 0 0 0 0 0 0 0 0 0 0
TTATGGCAAATGTCTGATCAT	10 0 0 0 0 0 0 0 0 0 0 0
TTCGGAAAAACGGAATGCCGT	10 0 0 0 0 0 0 0 0 0 0 0
